# Supplementary material for: 2-(6-Bromo­benzo[d]thia­zol-2-yl)-5,5-di­methyl­thia­zol-4(5H)-one
Source: Acta Crystallogr Sect E Struct Rep Online. 2013 Nov 23;69(Pt 12):o1821. doi: 10.1107/S1600536813031334 (PMC3885071; doi:10.1107/S1600536813031334)
Supplement: Supplementary file 1 [file e-69-o1821-sup1.cif]

##############################################################################
#                                                                            #
# This CIF contains the data in a paper accepted for publication in          #
# Acta Crystallographica Section E. It conforms to the requirements of       #
# Notes for Authors for Acta Crystallographica Section E, and has been       #
# peer reviewed under the auspices of the IUCr Commission on Journals.       #
#                                                                            #
# Full details of the Crystallographic Information File format               #
# are given in the paper "The Crystallographic Information File (CIF):       #
# a New Standard Archive File for Crystallography" by S. R. Hall, F. H.      #
# Allen and I. D. Brown [Acta Cryst. (1991), A47, 655-685].                  #
#                                                                            #
# The current version of the core CIF dictionary is obtainable from          #
# ftp://ftp.iucr.org/pub/cif_core.dic.                                       #
#                                                                            #
# Software is freely available for graphical display of the structure(s)     #
# in this CIF. For information consult the CIF software page                 #
# http://www.iucr.org/resources/cif/software.                                #
#                                                                            #
# This file may be used for bona fide research purposes within the           #
# scientific community so long as proper attribution is given to the journal # 
# article from which it was obtained.                                        #
#                                                                            #
##############################################################################
data_I
_audit_creation_method     SHELXL-97
_database_code_depnum_ccdc_archive     'CCDC 972176'
_chemical_name_systematic
;
2-(6-Bromobenzo[<i>d</i>]thiazol-2-yl)-5,5-dimethylthiazol-4(5<i>H</i>)-one
;
_chemical_name_common     ?
_chemical_formula_moiety     'C12 H9 Br N2 O S2'
_chemical_formula_sum     'C12 H9 Br N2 O S2'
_chemical_formula_iupac     'C12 H9 Br N2 O S2'
_chemical_formula_weight     341.24
_chemical_melting_point     ?
_symmetry_cell_setting     monoclinic
_symmetry_space_group_name_H-M     'P 21/c'
_symmetry_space_group_name_Hall     '-P 2ybc'
loop_
    _symmetry_equiv_pos_as_xyz
    'x, y, z'
    '-x, y+1/2, -z+1/2'
    '-x, -y, -z'
    'x, -y-1/2, z-1/2'
_cell_length_a     12.8246(3)
_cell_length_b     11.9115(3)
_cell_length_c     8.5375(2)
_cell_angle_alpha     90.00
_cell_angle_beta     99.7350(10)
_cell_angle_gamma     90.00
_cell_volume     1285.41(5)
_cell_formula_units_Z     4
_cell_measurement_reflns_used     7856
_cell_measurement_theta_min     2.35
_cell_measurement_theta_max     27.48
_cell_measurement_temperature     133(2)
_exptl_crystal_description     prism
_exptl_crystal_colour     colourless
_exptl_crystal_size_max     0.06
_exptl_crystal_size_mid     0.05
_exptl_crystal_size_min     0.04
_exptl_crystal_density_diffrn     1.763
_exptl_crystal_density_meas     ?
_exptl_crystal_density_method     'not measured'
_exptl_crystal_F_000     680
_exptl_absorpt_coefficient_mu     3.510
_exptl_absorpt_correction_type     none
_exptl_absorpt_process_details     ?
_exptl_absorpt_correction_T_min     ?
_exptl_absorpt_correction_T_max     ?
_exptl_special_details     ?
_diffrn_ambient_temperature     133(2)
_diffrn_radiation_type     MoK\a
_diffrn_radiation_wavelength     0.71073
_diffrn_radiation_source     'fine-focus sealed tube'
_diffrn_radiation_monochromator     graphite
_diffrn_measurement_device_type     'Nonius KappaCCD'
_diffrn_measurement_method     'phi- + omega-scan'
_diffrn_detector_area_resol_mean     ?
_diffrn_reflns_number     7856
_diffrn_reflns_av_R_equivalents     0.0333
_diffrn_reflns_av_sigmaI/netI     0.0290
_diffrn_reflns_theta_min     2.35
_diffrn_reflns_theta_max     27.48
_diffrn_reflns_theta_full     27.48
_diffrn_measured_fraction_theta_max     0.996
_diffrn_measured_fraction_theta_full     0.996
_diffrn_reflns_limit_h_min     -16
_diffrn_reflns_limit_h_max     16
_diffrn_reflns_limit_k_min     -15
_diffrn_reflns_limit_k_max     15
_diffrn_reflns_limit_l_min     -11
_diffrn_reflns_limit_l_max     11
_refine_special_details
;
Refinement of <i>F</i>^2^ against ALL reflections. The weighted <i>R</i>-factor
<i>wR</i> and goodness of fit <i>S</i> are based on <i>F</i>^2^, conventional
<i>R</i>-factors <i>R</i> are based on <i>F</i>, with <i>F</i> set to zero for
negative <i>F</i>^2^. The threshold expression of <i>F</i>^2^ >
\s(<i>F</i>^2^) is used only for calculating <i>R</i>-factors(gt) <i>etc</i>.
and is not relevant to the choice of reflections for refinement.
<i>R</i>-factors based on <i>F</i>^2^ are statistically about twice as large
as those based on <i>F</i>, and <i>R</i>- factors based on ALL data will be
even larger.
;
_reflns_number_total     2927
_reflns_number_gt     2676
_reflns_threshold_expression     >2sigma(I)
_refine_ls_structure_factor_coef     Fsqd
_refine_ls_matrix_type     full
_refine_ls_R_factor_all     0.0295
_refine_ls_R_factor_gt     0.0251
_refine_ls_wR_factor_gt     0.0615
_refine_ls_wR_factor_ref     0.0645
_refine_ls_goodness_of_fit_ref     1.018
_refine_ls_restrained_S_all     1.018
_refine_ls_number_reflns     2927
_refine_ls_number_parameters     165
_refine_ls_number_restraints     0
_refine_ls_hydrogen_treatment     constr
_refine_ls_weighting_scheme     calc
_refine_ls_weighting_details
         'calc w=1/[\s^2^(Fo^2^)+(0.0282P)^2^+1.1743P] where P=(Fo^2^+2Fc^2^)/3'
_atom_sites_solution_hydrogens     geom
_atom_sites_solution_primary     direct
_atom_sites_solution_secondary     difmap
_refine_ls_shift/su_max     0.001
_refine_ls_shift/su_mean     0.000
_refine_diff_density_max     0.442
_refine_diff_density_min     -0.399
_refine_ls_extinction_method     none
_refine_ls_extinction_coef     ?
loop_
    _atom_type_symbol
    _atom_type_description
    _atom_type_scat_dispersion_real
    _atom_type_scat_dispersion_imag
    _atom_type_scat_source
    'C' 'C' 0.0033 0.0016
                         'International Tables Vol C Tables 4.2.6.8 and 6.1.1.4'
    'H' 'H' 0.0000 0.0000
                         'International Tables Vol C Tables 4.2.6.8 and 6.1.1.4'
    'N' 'N' 0.0061 0.0033
                         'International Tables Vol C Tables 4.2.6.8 and 6.1.1.4'
    'O' 'O' 0.0106 0.0060
                         'International Tables Vol C Tables 4.2.6.8 and 6.1.1.4'
    'S' 'S' 0.1246 0.1234
                         'International Tables Vol C Tables 4.2.6.8 and 6.1.1.4'
    'Br' 'Br' -0.2901 2.4595
                         'International Tables Vol C Tables 4.2.6.8 and 6.1.1.4'
_computing_data_collection     'COLLECT (Nonius, 1998)'
_computing_cell_refinement     'DENZO  (Otwinowski & Minor 1997)'
_computing_data_reduction     'DENZO  (Otwinowski & Minor 1997)'
_computing_structure_solution     'SHELXS97 (Sheldrick, 2008)'
_computing_structure_refinement     'SHELXL97 (Sheldrick, 2008)'
_computing_molecular_graphics     'XP in SHELXTL/PC (Sheldrick, 2008)'
_computing_publication_material     'SHELXL97 (Sheldrick, 2008)'
loop_
    _atom_site_type_symbol
    _atom_site_label
    _atom_site_fract_x
    _atom_site_fract_y
    _atom_site_fract_z
    _atom_site_U_iso_or_equiv
    _atom_site_adp_type
    _atom_site_calc_flag
    _atom_site_refinement_flags
    _atom_site_occupancy
    _atom_site_symmetry_multiplicity
    _atom_site_disorder_assembly
    _atom_site_disorder_group
    Br Br1 0.858415(15) 0.276647(17) -0.06700(2) 0.02385(8) Uani d . 1 1 . .
    S S1 0.46626(4) 0.21606(4) 0.14052(6) 0.01968(11) Uani d . 1 1 . .
    S S2 0.26944(4) 0.47143(4) 0.31410(6) 0.02169(12) Uani d . 1 1 . .
    O O1 0.11449(13) 0.20363(13) 0.3753(2) 0.0295(4) Uani d . 1 1 . .
    N N1 0.48242(12) 0.42814(14) 0.21789(19) 0.0197(3) Uani d . 1 1 . .
    N N2 0.26810(13) 0.25109(15) 0.2854(2) 0.0206(3) Uani d . 1 1 . .
    C C1 0.42214(15) 0.34012(16) 0.2154(2) 0.0190(4) Uani d . 1 1 . .
    C C2 0.57634(15) 0.28879(16) 0.1035(2) 0.0180(4) Uani d . 1 1 . .
    C C3 0.66043(15) 0.24949(16) 0.0334(2) 0.0188(4) Uani d . 1 1 . .
    H H3A 0.6623 0.1748 -0.0049 0.023 Uiso calc R 1 1 . .
    C C4 0.74046(15) 0.32508(17) 0.0230(2) 0.0188(4) Uani d . 1 1 . .
    C C5 0.73963(15) 0.43642(17) 0.0770(2) 0.0202(4) Uani d . 1 1 . .
    H H5A 0.7973 0.4850 0.0691 0.024 Uiso calc R 1 1 . .
    C C6 0.65474(15) 0.47491(17) 0.1416(2) 0.0208(4) Uani d . 1 1 . .
    H H6A 0.6525 0.5505 0.1765 0.025 Uiso calc R 1 1 . .
    C C7 0.57210(15) 0.40109(16) 0.1549(2) 0.0188(4) Uani d . 1 1 . .
    C C8 0.32045(15) 0.34245(16) 0.2709(2) 0.0189(4) Uani d . 1 1 . .
    C C9 0.17367(16) 0.27547(16) 0.3418(2) 0.0211(4) Uani d . 1 1 . .
    C C10 0.14997(15) 0.40174(16) 0.3551(2) 0.0195(4) Uani d . 1 1 . .
    C C11 0.05518(16) 0.43242(19) 0.2281(2) 0.0250(4) Uani d . 1 1 . .
    H H11B -0.0072 0.3904 0.2471 0.037 Uiso calc R 1 1 . .
    H H11C 0.0708 0.4134 0.1228 0.037 Uiso calc R 1 1 . .
    H H11D 0.0412 0.5131 0.2330 0.037 Uiso calc R 1 1 . .
    C C12 0.13018(16) 0.42953(18) 0.5223(2) 0.0231(4) Uani d . 1 1 . .
    H H12B 0.0677 0.3886 0.5433 0.035 Uiso calc R 1 1 . .
    H H12C 0.1183 0.5104 0.5307 0.035 Uiso calc R 1 1 . .
    H H12D 0.1919 0.4073 0.6002 0.035 Uiso calc R 1 1 . .
loop_
    _atom_site_aniso_label
    _atom_site_aniso_U_11
    _atom_site_aniso_U_22
    _atom_site_aniso_U_33
    _atom_site_aniso_U_12
    _atom_site_aniso_U_13
    _atom_site_aniso_U_23
    Br1 0.02181(11) 0.02233(12) 0.02884(12) 0.00282(7) 0.00841(8) -0.00194(8)
    S1 0.0206(2) 0.0135(2) 0.0256(2) -0.00276(17) 0.00599(19) -0.00213(18)
    S2 0.0223(2) 0.0131(2) 0.0311(3) -0.00125(17) 0.00843(19) -0.00089(19)
    O1 0.0320(8) 0.0187(7) 0.0420(9) -0.0057(6) 0.0182(7) -0.0017(7)
    N1 0.0204(8) 0.0157(8) 0.0237(8) -0.0015(6) 0.0059(6) -0.0001(6)
    N2 0.0204(8) 0.0160(8) 0.0263(8) -0.0018(6) 0.0062(7) -0.0031(7)
    C1 0.0208(9) 0.0163(9) 0.0196(9) 0.0010(7) 0.0024(7) -0.0003(7)
    C2 0.0200(9) 0.0158(9) 0.0177(9) -0.0029(7) 0.0019(7) 0.0015(7)
    C3 0.0218(9) 0.0138(9) 0.0204(9) 0.0018(7) 0.0023(7) -0.0015(8)
    C4 0.0183(8) 0.0198(9) 0.0187(9) 0.0023(7) 0.0043(7) 0.0016(8)
    C5 0.0212(9) 0.0175(9) 0.0220(9) -0.0030(7) 0.0035(7) 0.0009(7)
    C6 0.0224(9) 0.0152(9) 0.0258(10) -0.0004(7) 0.0064(8) -0.0014(8)
    C7 0.0203(9) 0.0157(9) 0.0202(9) 0.0006(7) 0.0026(7) 0.0007(7)
    C8 0.0216(9) 0.0139(9) 0.0209(9) 0.0001(7) 0.0024(7) -0.0003(7)
    C9 0.0231(9) 0.0180(10) 0.0229(10) -0.0001(7) 0.0058(8) -0.0019(8)
    C10 0.0204(9) 0.0158(9) 0.0235(9) -0.0007(7) 0.0067(7) -0.0001(7)
    C11 0.0232(9) 0.0288(11) 0.0226(10) 0.0006(8) 0.0031(8) 0.0017(8)
    C12 0.0255(10) 0.0225(10) 0.0221(10) 0.0031(8) 0.0064(8) -0.0012(8)
_geom_special_details
;
All e.s.d.'s (except the e.s.d. in the dihedral angle between two l.s. planes)
are estimated using the full covariance matrix. The cell e.s.d.'s are taken
into account individually in the estimation of e.s.d.'s in distances, angles
and torsion angles; correlations between e.s.d.'s in cell parameters are only
used when they are defined by crystal symmetry. An approximate (isotropic)
treatment of cell e.s.d.'s is used for estimating e.s.d.'s involving l.s.
planes.
;
loop_
    _geom_bond_atom_site_label_1
    _geom_bond_atom_site_label_2
    _geom_bond_site_symmetry_2
    _geom_bond_distance
    _geom_bond_publ_flag
    Br1 C4 . 1.8985(19) ?
    S1 C2 . 1.730(2) ?
    S1 C1 . 1.742(2) ?
    S1 S2 . 4.3686(7) ?
    S2 C8 . 1.734(2) ?
    S2 C10 . 1.8276(19) ?
    O1 C9 . 1.210(3) ?
    N1 C1 . 1.301(3) ?
    N1 C7 . 1.387(2) ?
    N2 C8 . 1.296(3) ?
    N2 C9 . 1.407(3) ?
    C1 C8 . 1.461(3) ?
    C2 C3 . 1.399(3) ?
    C2 C7 . 1.412(3) ?
    C3 C4 . 1.379(3) ?
    C3 H3A . 0.9500 ?
    C4 C5 . 1.405(3) ?
    C5 C6 . 1.379(3) ?
    C5 H5A . 0.9500 ?
    C6 C7 . 1.396(3) ?
    C6 H6A . 0.9500 ?
    C9 C10 . 1.542(3) ?
    C10 C12 . 1.528(3) ?
    C10 C11 . 1.530(3) ?
    C11 H11B . 0.9800 ?
    C11 H11C . 0.9800 ?
    C11 H11D . 0.9800 ?
    C12 H12B . 0.9800 ?
    C12 H12C . 0.9800 ?
    C12 H12D . 0.9800 ?
loop_
    _geom_angle_atom_site_label_1
    _geom_angle_atom_site_label_2
    _geom_angle_atom_site_label_3
    _geom_angle_site_symmetry_1
    _geom_angle_site_symmetry_3
    _geom_angle
    _geom_angle_publ_flag
    C2 S1 C1 . . 88.17(9) ?
    C2 S1 S2 . . 104.45(7) ?
    C1 S1 S2 . . 16.82(6) ?
    C8 S2 C10 . . 89.82(9) ?
    C8 S2 S1 . . 18.27(7) ?
    C10 S2 S1 . . 107.45(6) ?
    C1 N1 C7 . . 109.63(17) ?
    C8 N2 C9 . . 110.44(17) ?
    N1 C1 C8 . . 122.68(18) ?
    N1 C1 S1 . . 117.44(15) ?
    C8 C1 S1 . . 119.88(15) ?
    C3 C2 C7 . . 121.53(17) ?
    C3 C2 S1 . . 128.47(15) ?
    C7 C2 S1 . . 109.99(15) ?
    C4 C3 C2 . . 116.41(18) ?
    C4 C3 H3A . . 121.8 ?
    C2 C3 H3A . . 121.8 ?
    C3 C4 C5 . . 123.22(18) ?
    C3 C4 Br1 . . 118.70(15) ?
    C5 C4 Br1 . . 118.07(15) ?
    C6 C5 C4 . . 119.70(18) ?
    C6 C5 H5A . . 120.2 ?
    C4 C5 H5A . . 120.2 ?
    C5 C6 C7 . . 118.98(18) ?
    C5 C6 H6A . . 120.5 ?
    C7 C6 H6A . . 120.5 ?
    N1 C7 C6 . . 125.15(18) ?
    N1 C7 C2 . . 114.75(17) ?
    C6 C7 C2 . . 120.10(18) ?
    N2 C8 C1 . . 121.36(18) ?
    N2 C8 S2 . . 120.25(15) ?
    C1 C8 S2 . . 118.38(15) ?
    O1 C9 N2 . . 123.07(18) ?
    O1 C9 C10 . . 122.21(19) ?
    N2 C9 C10 . . 114.71(17) ?
    C12 C10 C11 . . 111.89(16) ?
    C12 C10 C9 . . 110.22(17) ?
    C11 C10 C9 . . 108.90(17) ?
    C12 C10 S2 . . 110.94(14) ?
    C11 C10 S2 . . 110.32(14) ?
    C9 C10 S2 . . 104.29(13) ?
    C10 C11 H11B . . 109.5 ?
    C10 C11 H11C . . 109.5 ?
    H11B C11 H11C . . 109.5 ?
    C10 C11 H11D . . 109.5 ?
    H11B C11 H11D . . 109.5 ?
    H11C C11 H11D . . 109.5 ?
    C10 C12 H12B . . 109.5 ?
    C10 C12 H12C . . 109.5 ?
    H12B C12 H12C . . 109.5 ?
    C10 C12 H12D . . 109.5 ?
    H12B C12 H12D . . 109.5 ?
    H12C C12 H12D . . 109.5 ?
loop_
    _geom_torsion_atom_site_label_1
    _geom_torsion_atom_site_label_2
    _geom_torsion_atom_site_label_3
    _geom_torsion_atom_site_label_4
    _geom_torsion_site_symmetry_1
    _geom_torsion_site_symmetry_2
    _geom_torsion_site_symmetry_3
    _geom_torsion_site_symmetry_4
    _geom_torsion
    _geom_torsion_publ_flag
    C2 S1 S2 C8 . . . . -164.7(2) ?
    C1 S1 S2 C8 . . . . -149.8(3) ?
    C2 S1 S2 C10 . . . . 179.56(9) ?
    C1 S1 S2 C10 . . . . -165.6(2) ?
    C7 N1 C1 C8 . . . . -178.67(17) ?
    C7 N1 C1 S1 . . . . 0.8(2) ?
    C2 S1 C1 N1 . . . . -1.39(16) ?
    S2 S1 C1 N1 . . . . -167.0(3) ?
    C2 S1 C1 C8 . . . . 178.06(16) ?
    S2 S1 C1 C8 . . . . 12.46(13) ?
    C1 S1 C2 C3 . . . . -178.28(19) ?
    S2 S1 C2 C3 . . . . -174.01(16) ?
    C1 S1 C2 C7 . . . . 1.52(15) ?
    S2 S1 C2 C7 . . . . 5.78(14) ?
    C7 C2 C3 C4 . . . . 2.4(3) ?
    S1 C2 C3 C4 . . . . -177.87(15) ?
    C2 C3 C4 C5 . . . . -0.7(3) ?
    C2 C3 C4 Br1 . . . . 178.80(14) ?
    C3 C4 C5 C6 . . . . -1.2(3) ?
    Br1 C4 C5 C6 . . . . 179.35(15) ?
    C4 C5 C6 C7 . . . . 1.3(3) ?
    C1 N1 C7 C6 . . . . -178.89(19) ?
    C1 N1 C7 C2 . . . . 0.5(2) ?
    C5 C6 C7 N1 . . . . 179.72(18) ?
    C5 C6 C7 C2 . . . . 0.3(3) ?
    C3 C2 C7 N1 . . . . 178.30(17) ?
    S1 C2 C7 N1 . . . . -1.5(2) ?
    C3 C2 C7 C6 . . . . -2.3(3) ?
    S1 C2 C7 C6 . . . . 177.93(15) ?
    C9 N2 C8 C1 . . . . 179.51(17) ?
    C9 N2 C8 S2 . . . . -1.7(2) ?
    N1 C1 C8 N2 . . . . -171.43(19) ?
    S1 C1 C8 N2 . . . . 9.2(3) ?
    N1 C1 C8 S2 . . . . 9.7(3) ?
    S1 C1 C8 S2 . . . . -169.70(11) ?
    C10 S2 C8 N2 . . . . -2.53(17) ?
    S1 S2 C8 N2 . . . . -167.5(3) ?
    C10 S2 C8 C1 . . . . 176.35(16) ?
    S1 S2 C8 C1 . . . . 11.38(12) ?
    C8 N2 C9 O1 . . . . -174.9(2) ?
    C8 N2 C9 C10 . . . . 6.1(2) ?
    O1 C9 C10 C12 . . . . 54.4(3) ?
    N2 C9 C10 C12 . . . . -126.62(18) ?
    O1 C9 C10 C11 . . . . -68.7(3) ?
    N2 C9 C10 C11 . . . . 110.29(19) ?
    O1 C9 C10 S2 . . . . 173.56(18) ?
    N2 C9 C10 S2 . . . . -7.5(2) ?
    C8 S2 C10 C12 . . . . 123.84(15) ?
    S1 S2 C10 C12 . . . . 128.72(12) ?
    C8 S2 C10 C11 . . . . -111.60(15) ?
    S1 S2 C10 C11 . . . . -106.71(13) ?
    C8 S2 C10 C9 . . . . 5.19(14) ?
    S1 S2 C10 C9 . . . . 10.08(14) ?
data_New_Global_Publ_Block
_journal_date_recd_electronic     2013-11-04
_journal_date_accepted     2013-11-15
_journal_name_full     'Acta Crystallographica, Section E'
_journal_year     2013
_journal_volume     69
_journal_issue     12
_journal_page_first     o1821
_journal_page_last     o1821
_journal_paper_category     QO
_journal_paper_doi     10.1107/S1600536813031334
_journal_coeditor_code     IM2444
_publ_contact_author_name     'Rainer Beckert'
_publ_contact_author_address
;
        Institut f\"ur Organische Chemie und Makromolekulare Chemie
        Universit\"at Jena
        Humboldtstr. 10
        07743 Jena
        Germany
;
_publ_contact_author_email     'c6bera@rz.uni-jena.de'
_publ_contact_author_fax     '03641 9-48600 '
_publ_contact_author_phone     '03641 9-48230 '
_publ_section_title
;
2-(6-Bromobenzo[<i>d</i>]thiazol-2-yl)-5,5-dimethylthiazol-4(5<i>H</i>)-one
;
_publ_section_title_footnote     .
loop_
    _publ_author_name
    _publ_author_footnote
    _publ_author_address
    'W\"urfel, Hendryk' ?
;
                Institut f\"ur Organische Chemie und Makromolekulare Chemie
                Universit\"at Jena
                Humboldtstr. 10
                07743 Jena
                Germany
;
    'G\"orls, Helmar' .
;
          Institut f\"ur Anorganische und Analytische Chemie,
          Friedrich-Schiller-Universit\"at
          Jena, Humboldt-Str. 8, 07743 Jena, Germany
;
    'Weiss, Dieter' .
;
                Institut f\"ur Organische Chemie und Makromolekulare Chemie
                Universit\"at Jena
                Humboldtstr. 10
                07743 Jena
                Germany
;
    'Beckert, Rainer' ?
;
                Institut f\"ur Organische Chemie und Makromolekulare Chemie
                Universit\"at Jena
                Humboldtstr. 10
                07743 Jena
                Germany
;
_publ_section_synopsis     .
