# Supplementary material for: 2-(6-Bromo­benzo[d]thia­zol-2-yl)-5,5-di­methyl­thia­zol-4(5H)-one
Source: Acta Crystallogr Sect E Struct Rep Online. 2013 Nov 23;69(Pt 12):o1821. doi: 10.1107/S1600536813031334 (PMC3885071; doi:10.1107/S1600536813031334)
Supplement: Supplementary file 2 [file e-69-o1821-Isup2.hkl]

# 
# h,k,l, Fc-squared, Fo-squared, sigma(Fo-squared) and status flag 
# 
data_I
_shelx_title ' p21c in P2(1)/c' 
_shelx_refln_list_code          4 
_shelx_F_calc_maximum      160.86 
_exptl_crystal_F_000       680.00 
_reflns_d_resolution_high  0.7702 
 
loop_ 
 _symmetry_equiv_pos_as_xyz 
 'x, y, z' 
 '-x, y+1/2, -z+1/2' 
 '-x, -y, -z' 
 'x, -y-1/2, z-1/2' 
 
_cell_length_a    12.8246 
_cell_length_b    11.9115 
_cell_length_c     8.5375 
_cell_angle_alpha  90.000 
_cell_angle_beta   99.735 
_cell_angle_gamma  90.000 
 
_shelx_F_squared_multiplier     1.000 
 
loop_ 
 _refln_index_h 
 _refln_index_k 
 _refln_index_l 
 _refln_F_squared_calc 
 _refln_F_squared_meas 
 _refln_F_squared_sigma 
 _refln_observed_status 
   2   0   0     3968.75     3392.89     82.09 o 
   4   0   0     3462.08     3226.47     46.13 o 
   5   0   0    12107.65    11802.66    164.05 o 
   6   0   0      849.06      819.44     15.61 o 
   7   0   0    19865.12    20328.57    255.21 o 
   8   0   0     4866.31     4630.64     60.40 o 
   9   0   0      505.43      545.54      9.10 o 
  10   0   0    10675.02    10964.27    231.32 o 
  11   0   0      642.74      624.33     16.39 o 
  12   0   0       23.63       24.13      5.51 o 
  13   0   0      121.89      138.61      8.00 o 
  14   0   0      836.75      944.04     25.05 o 
  15   0   0     3939.38     4202.09    129.95 o 
  16   0   0      228.66      233.29     11.41 o 
   1   1   0     1021.87     1066.39     34.23 o 
   2   1   0     3614.36     3611.56     42.48 o 
   3   1   0      131.66      124.89      2.21 o 
   4   1   0      251.49      272.06      6.62 o 
   5   1   0    14175.14    13562.13    174.91 o 
   6   1   0      102.27       88.37      1.89 o 
   7   1   0     1411.26     1474.78     23.49 o 
   8   1   0     5199.70     5186.13     76.13 o 
   9   1   0     1618.89     1652.49     46.98 o 
  10   1   0     4090.25     4259.64     48.73 o 
  11   1   0     2582.17     2641.03     38.52 o 
  12   1   0      970.04      997.50     17.48 o 
  13   1   0     2011.66     2178.55     37.28 o 
  14   1   0        1.90       -0.25     14.82 o 
  15   1   0      879.25      977.87     22.99 o 
  16   1   0      777.93      849.67     20.91 o 
   1   2   0      258.02      301.82      5.19 o 
   2   2   0      572.44      586.62     13.25 o 
   3   2   0    20664.28    20277.45    439.96 o 
   4   2   0    13195.16    12823.24    165.39 o 
   5   2   0      363.16      360.00      4.19 o 
   6   2   0     4468.16     4264.77     76.73 o 
   7   2   0     6388.39     6619.82     91.44 o 
   8   2   0      541.81      506.11      9.26 o 
   9   2   0      730.75      745.73      9.36 o 
  10   2   0     2200.36     2255.14     30.22 o 
  11   2   0     2043.77     2125.76     41.46 o 
  12   2   0      388.12      383.23     14.18 o 
  13   2   0     1892.61     2024.45     36.23 o 
  14   2   0      166.22      189.99     22.03 o 
  15   2   0      445.13      468.55     12.47 o 
  16   2   0       98.74       95.99      7.15 o 
   1   3   0     7991.52     8568.30    152.52 o 
   2   3   0    13557.17    14231.98    230.48 o 
   3   3   0     2691.13     2840.85     55.27 o 
   4   3   0       35.32       26.93      3.14 o 
   5   3   0    12230.02    12578.50    235.38 o 
   6   3   0     1648.01     1627.60     17.79 o 
   7   3   0       75.11       54.21      2.18 o 
   8   3   0     5088.39     4889.11    126.00 o 
   9   3   0     2723.13     2723.52     33.50 o 
  10   3   0     1634.16     1593.67     20.32 o 
  11   3   0      969.59      916.97     29.13 o 
  12   3   0     2542.07     2643.52     62.37 o 
  13   3   0     1864.92     1894.28     65.49 o 
  14   3   0      208.23      210.52      5.48 o 
  15   3   0     1048.78     1104.83     24.09 o 
  16   3   0      700.12      713.46     21.62 o 
   1   4   0      572.96      578.48     20.16 o 
   2   4   0     3403.39     3594.22     66.40 o 
   3   4   0     3932.50     3944.08     71.53 o 
   4   4   0     1004.20      927.03     16.35 o 
   5   4   0     2679.42     2784.54     51.35 o 
   6   4   0     1151.50     1183.08     17.57 o 
   7   4   0     3823.32     3616.95     83.94 o 
   8   4   0     2812.70     2754.31     33.82 o 
   9   4   0      328.76      328.79      6.31 o 
  10   4   0     3391.63     3247.75     41.00 o 
  11   4   0       41.11       38.75      2.48 o 
  12   4   0      309.56      305.80     17.00 o 
  13   4   0       16.87        8.83      4.41 o 
  14   4   0      244.33      250.00     18.19 o 
  15   4   0     1662.19     1740.33    164.18 o 
   1   5   0      252.53      285.66      5.28 o 
   2   5   0      499.23      445.23     15.46 o 
   3   5   0     2788.14     3045.32     74.23 o 
   4   5   0      325.38      313.54      5.00 o 
   5   5   0    12003.38    12490.83    183.97 o 
   6   5   0       17.32       18.23      3.31 o 
   7   5   0       41.13       53.97      3.75 o 
   8   5   0      299.59      306.47      5.74 o 
   9   5   0       30.40       33.74      6.41 o 
  10   5   0     4696.24     4537.68     58.99 o 
  11   5   0      897.29      857.76     21.70 o 
  12   5   0     1116.74     1175.44     22.64 o 
  13   5   0      356.63      345.67      9.77 o 
  14   5   0      163.54      133.07     27.14 o 
  15   5   0      350.30      350.03     19.28 o 
   0   6   0     8022.43     9390.71    203.91 o 
   1   6   0      977.03     1016.59     16.74 o 
   2   6   0      470.92      501.13     14.69 o 
   3   6   0     6528.30     6978.48    145.06 o 
   4   6   0     1547.63     1482.45     25.02 o 
   5   6   0      216.04      257.76     10.29 o 
   6   6   0     1745.89     1748.20     23.45 o 
   7   6   0      946.81      895.10     13.62 o 
   8   6   0      422.88      416.13      7.16 o 
   9   6   0      139.56      146.48     11.47 o 
  10   6   0     1391.46     1375.83     25.45 o 
  11   6   0      631.92      614.10     12.15 o 
  12   6   0      126.38      128.85     11.17 o 
  13   6   0      394.99      378.99     19.21 o 
  14   6   0      364.87      332.54     24.52 o 
  15   6   0      158.71      177.10     11.22 o 
   1   7   0     1361.34     1341.53     21.82 o 
   2   7   0       54.36       46.65      2.76 o 
   3   7   0      273.80      288.06      4.65 o 
   4   7   0        1.52        1.62      2.04 o 
   5   7   0      166.45      169.82      3.80 o 
   6   7   0     1154.96     1131.14     31.73 o 
   7   7   0       74.92       65.74      4.06 o 
   8   7   0      658.46      639.44     14.93 o 
   9   7   0       75.07       89.60      3.03 o 
  10   7   0      215.93      188.19      9.80 o 
  11   7   0       51.45       58.95      6.60 o 
  12   7   0       20.35       11.57      5.42 o 
  13   7   0      155.59      154.28      9.84 o 
  14   7   0      122.02      157.70      8.06 o 
   0   8   0       29.14       30.22      6.95 o 
   1   8   0       47.44       49.33      7.70 o 
   2   8   0      750.41      705.32     15.60 o 
   3   8   0       84.16       75.41      2.55 o 
   4   8   0      326.48      321.93      6.36 o 
   5   8   0      146.02      137.12      4.21 o 
   6   8   0      349.59      342.60      6.53 o 
   7   8   0      181.97      170.64     12.43 o 
   8   8   0       22.57       23.27     12.32 o 
   9   8   0        5.86        4.70      5.16 o 
  10   8   0      138.15      137.84      7.75 o 
  11   8   0        7.37        4.80      5.14 o 
  12   8   0       48.25       59.73     10.56 o 
  13   8   0       30.13        9.92      5.19 o 
  14   8   0      127.25      131.92     17.18 o 
   1   9   0      324.06      340.06      8.47 o 
   2   9   0      772.80      790.19     16.09 o 
   3   9   0     2833.91     2967.97    105.59 o 
   4   9   0      111.41      103.36      8.06 o 
   5   9   0     2285.67     2344.62     81.09 o 
   6   9   0       69.20       55.45     10.95 o 
   7   9   0     1276.99     1232.50     23.25 o 
   8   9   0     1706.02     1628.29     45.38 o 
   9   9   0      250.63      223.02      8.11 o 
  10   9   0      191.73      204.49     11.36 o 
  11   9   0      165.36      153.18     26.36 o 
  12   9   0      944.19      909.52     27.41 o 
  13   9   0        0.00        5.64      6.29 o 
   0  10   0       64.05       78.20      4.22 o 
   1  10   0        9.62        9.07      2.69 o 
   2  10   0     1205.52     1224.93     44.29 o 
   3  10   0     1787.63     1732.92     33.10 o 
   4  10   0      349.63      318.53     18.82 o 
   5  10   0        7.69        6.58      4.33 o 
   6  10   0       17.67       17.30      5.44 o 
   7  10   0       81.77      102.02     11.67 o 
   8  10   0       10.34       19.64      5.10 o 
   9  10   0      170.30      148.68      9.59 o 
  10  10   0        0.22       -7.88      7.88 o 
  11  10   0       27.91       37.82     14.23 o 
  12  10   0      199.77      202.92     12.33 o 
   1  11   0       46.94       37.73      7.02 o 
   2  11   0       38.43       38.87      3.17 o 
   3  11   0     1059.53     1048.18     53.91 o 
   4  11   0       46.60       46.84      4.17 o 
   5  11   0      783.48      802.94     39.47 o 
   6  11   0      145.78      162.63      9.70 o 
   7  11   0       40.41       31.49     12.20 o 
   8  11   0       90.48       80.27     12.52 o 
   9  11   0      282.05      292.86     17.89 o 
  10  11   0     1299.84     1296.12     35.74 o 
  11  11   0       72.08       84.59     20.06 o 
   0  12   0      829.76      810.28     32.32 o 
   1  12   0       11.77       11.72      6.51 o 
   2  12   0      109.84       90.28     14.60 o 
   3  12   0     1114.03     1075.20     45.21 o 
   4  12   0       41.29       38.83      9.90 o 
   5  12   0      183.00      203.42     17.11 o 
   6  12   0       14.88       -7.71     14.75 o 
   7  12   0      365.36      362.90     14.92 o 
   8  12   0      174.44      129.88      7.33 o 
   9  12   0        0.43        5.67      5.73 o 
  10  12   0       83.27       50.26      6.46 o 
   1  13   0      576.78      583.99     20.07 o 
   2  13   0      651.55      612.86     36.58 o 
   3  13   0      493.26      436.44     14.82 o 
   4  13   0       18.47       25.83     10.75 o 
   5  13   0      209.91      229.90     11.24 o 
   6  13   0      197.53      231.48     12.38 o 
   7  13   0     1017.40     1031.96     35.52 o 
   8  13   0     2515.59     2537.68     76.74 o 
   0  14   0      949.42      962.33     36.26 o 
   1  14   0       25.99       31.70     10.75 o 
   2  14   0     1503.34     1591.29     42.26 o 
   3  14   0     2773.58     2972.21    137.36 o 
   4  14   0      526.10      506.09     26.88 o 
   5  14   0       87.86      101.86     10.69 o 
   6  14   0      551.13      597.03     51.93 o 
   1  15   0        9.55        9.91      7.12 o 
   2  15   0      827.06      741.81     22.78 o 
   3  15   0       58.34       76.28     12.08 o 
   4  15   0        5.86       15.08      9.57 o 
 -16   1   1      184.50      171.81      7.19 o 
 -15   1   1        6.21       19.95     11.61 o 
 -14   1   1       98.92      102.78      7.21 o 
 -13   1   1       31.06       38.93      4.14 o 
 -12   1   1       26.96       17.00      4.20 o 
 -11   1   1      202.12      189.55     11.89 o 
 -10   1   1     1040.24     1063.37     21.79 o 
  -9   1   1      459.98      448.31     15.95 o 
  -8   1   1     1521.50     1512.81     16.85 o 
  -7   1   1       26.62       31.32      6.64 o 
  -6   1   1      828.51      968.10     20.37 o 
  -5   1   1     1821.14     1920.65     50.69 o 
  -4   1   1      494.40      524.42     16.77 o 
  -3   1   1      196.39      192.20      8.63 o 
  -2   1   1      855.56      888.02     30.47 o 
  -1   1   1     1149.81     1140.82     37.80 o 
   0   1   1      555.45      600.73     10.69 o 
   1   1   1     5318.76     5301.37     81.70 o 
   2   1   1      571.92      580.28      8.36 o 
   3   1   1     1241.55     1251.26     11.85 o 
   4   1   1      878.54      822.14      8.05 o 
   5   1   1      349.28      372.77      5.98 o 
   6   1   1      270.34      250.52      5.96 o 
   7   1   1        2.64        7.92      2.10 o 
   8   1   1     1118.08     1129.58     15.69 o 
   9   1   1       27.64       24.66      1.92 o 
  10   1   1      217.16      212.67      3.89 o 
  11   1   1       35.94       46.44      5.22 o 
  12   1   1      159.41      176.45     15.53 o 
  13   1   1        6.01        7.04     15.28 o 
  14   1   1      362.95      372.24     26.23 o 
  15   1   1       55.30       54.03      4.57 o 
  16   1   1       19.87       28.49      5.31 o 
 -16   2   1      479.51      505.20     13.71 o 
 -15   2   1        7.23       10.82     10.75 o 
 -14   2   1        6.83       -1.93      7.74 o 
 -13   2   1      801.00      772.63     13.67 o 
 -12   2   1      181.35      180.98     12.21 o 
 -11   2   1      389.01      376.12      8.31 o 
 -10   2   1        8.11       10.33      4.44 o 
  -9   2   1      476.97      441.32     10.52 o 
  -8   2   1       75.18       73.83      4.58 o 
  -7   2   1       38.75       53.35      4.68 o 
  -6   2   1     4106.22     4218.94     90.32 o 
  -5   2   1        4.69       19.05      1.41 o 
  -4   2   1       57.57       62.19      3.84 o 
  -3   2   1     1301.00     1240.79     48.25 o 
  -2   2   1      690.84      706.22     20.65 o 
  -1   2   1     2939.60     2988.10     68.80 o 
   0   2   1     9122.99     9065.56    152.04 o 
   1   2   1    17101.20    16587.13    507.62 o 
   2   2   1     1169.76     1017.53     21.62 o 
   3   2   1      627.17      603.24      7.38 o 
   4   2   1     3186.48     3201.56     33.93 o 
   5   2   1      186.86      194.28      2.65 o 
   6   2   1      760.51      801.10      8.46 o 
   7   2   1      169.86      205.66      4.57 o 
   8   2   1     2090.62     2185.31     55.61 o 
   9   2   1     2542.20     2533.27     66.93 o 
  10   2   1       10.85        8.56      3.69 o 
  11   2   1      142.78      140.94      4.82 o 
  12   2   1     1070.52     1112.18     30.64 o 
  13   2   1       83.28       91.63      6.07 o 
  14   2   1      214.40      206.96     11.89 o 
  15   2   1      135.79      143.45      8.33 o 
 -16   3   1       44.46       65.92      6.15 o 
 -15   3   1      207.95      187.32      6.78 o 
 -14   3   1     1357.52     1500.66     32.81 o 
 -13   3   1      218.96      226.00      6.10 o 
 -12   3   1      477.78      487.84      7.77 o 
 -11   3   1     1831.76     1822.99     23.18 o 
 -10   3   1      437.48      437.89     15.26 o 
  -9   3   1      557.03      530.09     18.34 o 
  -8   3   1     2039.63     2000.19     49.80 o 
  -7   3   1     6611.74     6660.03    212.67 o 
  -6   3   1        9.37        0.44      4.92 o 
  -5   3   1     9638.94     9862.73    337.89 o 
  -4   3   1     2379.24     2336.99     69.50 o 
  -3   3   1      467.41      492.99     13.22 o 
  -2   3   1      843.69      883.06     26.59 o 
  -1   3   1     2961.13     3017.86     60.04 o 
   0   3   1     4662.31     4830.05    100.98 o 
   1   3   1     2457.78     2357.71     59.26 o 
   2   3   1     1443.36     1322.39     21.48 o 
   3   3   1     3003.42     2951.49     39.98 o 
   4   3   1     1105.99     1073.99     24.32 o 
   5   3   1     3465.20     3677.67     43.98 o 
   6   3   1     1635.70     1817.07     23.55 o 
   7   3   1     2094.91     2029.71     40.39 o 
   8   3   1      935.76      893.95     28.38 o 
   9   3   1       19.52       16.89      3.98 o 
  10   3   1     2781.94     2693.82     51.94 o 
  11   3   1       33.37       25.32      4.11 o 
  12   3   1      300.12      304.08      6.53 o 
  13   3   1       23.46       15.78      4.21 o 
  14   3   1       89.67       95.95      7.78 o 
  15   3   1       30.74       16.39     11.62 o 
 -16   4   1      599.97      592.18     16.45 o 
 -15   4   1      218.46      209.63      8.24 o 
 -14   4   1        6.73        0.30      3.53 o 
 -13   4   1      174.45      195.52     18.76 o 
 -12   4   1      313.42      276.76     13.49 o 
 -11   4   1      143.47      139.68      3.40 o 
 -10   4   1     1165.43     1120.06     31.18 o 
  -9   4   1     2874.25     2749.38     79.77 o 
  -8   4   1      659.41      668.02     17.27 o 
  -7   4   1      134.19      136.41      4.69 o 
  -6   4   1     1358.77     1310.21     37.63 o 
  -5   4   1     1490.79     1736.28     28.43 o 
  -4   4   1     4394.24     4668.30    138.17 o 
  -3   4   1     6765.88     7189.78    115.55 o 
  -2   4   1       81.38       68.50      4.45 o 
  -1   4   1      111.43       94.34      2.01 o 
   0   4   1    13123.14    13509.64    241.93 o 
   1   4   1      539.38      517.44      8.96 o 
   2   4   1     2062.21     1909.71     30.65 o 
   3   4   1      315.97      344.10      8.27 o 
   4   4   1      471.36      444.92      6.79 o 
   5   4   1     5102.54     5186.31     90.42 o 
   6   4   1      680.37      622.61     13.21 o 
   7   4   1     1705.58     1610.01     25.11 o 
   8   4   1     2244.85     2276.48     39.17 o 
   9   4   1      270.23      255.83      5.17 o 
  10   4   1      749.57      734.87     20.74 o 
  11   4   1       15.53       16.56      2.51 o 
  12   4   1     2759.21     2819.99     55.16 o 
  13   4   1       62.95       59.65     15.41 o 
  14   4   1       35.04       47.82      4.04 o 
  15   4   1     1161.53     1290.64    127.66 o 
 -15   5   1      178.56      163.90      8.91 o 
 -14   5   1     1071.69     1132.24     29.28 o 
 -13   5   1       89.62       82.92      5.62 o 
 -12   5   1       50.60       53.70      3.45 o 
 -11   5   1     5424.75     5458.58     65.90 o 
 -10   5   1      257.91      223.43      5.04 o 
  -9   5   1        2.67       -2.34      2.34 o 
  -8   5   1     9482.75     9406.55    169.39 o 
  -7   5   1      727.40      693.62     22.23 o 
  -6   5   1      593.38      592.92     10.35 o 
  -5   5   1     1007.72      957.12     20.71 o 
  -4   5   1     8559.00     9507.99    217.33 o 
  -3   5   1     8515.10     8945.51    221.79 o 
  -2   5   1      192.89      263.25      8.23 o 
  -1   5   1    11871.24    12057.84    292.72 o 
   0   5   1     4581.55     5015.75    157.64 o 
   1   5   1     2346.11     2529.09     56.90 o 
   2   5   1     2060.28     2001.78     39.01 o 
   3   5   1      150.86      158.41      3.37 o 
   4   5   1     9647.27     9589.41    133.19 o 
   5   5   1       77.27       65.10      4.41 o 
   6   5   1      768.77      745.05     18.13 o 
   7   5   1     6489.96     6334.33     81.17 o 
   8   5   1      160.71      153.66      3.99 o 
   9   5   1       68.21       79.48     17.43 o 
  10   5   1     1306.36     1263.21     18.01 o 
  11   5   1      618.68      602.88     10.63 o 
  12   5   1      231.58      254.03     16.65 o 
  13   5   1      245.55      256.35      7.03 o 
  14   5   1     1117.38     1129.86     45.65 o 
  15   5   1       25.22       42.52      6.80 o 
 -15   6   1      155.82      162.39     16.79 o 
 -14   6   1      218.20      182.33     12.92 o 
 -13   6   1     2885.58     2913.49    107.33 o 
 -12   6   1       23.42       32.43      4.73 o 
 -11   6   1      135.71      152.42     19.15 o 
 -10   6   1      160.76      165.41      3.94 o 
  -9   6   1      915.07      799.72     13.94 o 
  -8   6   1      712.58      667.02     10.38 o 
  -7   6   1       95.79       99.69     13.01 o 
  -6   6   1     9762.97     9663.18    175.34 o 
  -5   6   1      223.67      240.79      8.73 o 
  -4   6   1       67.59       87.22      8.90 o 
  -3   6   1     6171.21     6102.07    166.20 o 
  -2   6   1      151.14      194.65      4.13 o 
  -1   6   1     5429.52     5800.80    186.12 o 
   0   6   1      524.59      538.98     23.84 o 
   1   6   1     7753.55     8154.55    294.69 o 
   2   6   1     6966.28     6861.73    150.74 o 
   3   6   1     1515.10     1563.13     22.88 o 
   4   6   1     7375.20     7406.24     94.21 o 
   5   6   1     1277.77     1278.85     21.48 o 
   6   6   1      916.34      868.32     26.35 o 
   7   6   1      545.73      530.82     10.95 o 
   8   6   1     1478.96     1465.74     44.02 o 
   9   6   1     7884.20     7936.87    111.33 o 
  10   6   1      109.62      110.48      9.78 o 
  11   6   1     1372.88     1352.40     48.96 o 
  12   6   1     2025.11     2142.10     70.26 o 
  13   6   1      217.80      189.40     26.69 o 
  14   6   1      210.80      174.88     38.62 o 
 -14   7   1     1346.32     1310.48     40.06 o 
 -13   7   1      307.88      281.44     13.64 o 
 -12   7   1      395.43      367.49     41.44 o 
 -11   7   1     2864.82     2885.52     69.24 o 
 -10   7   1      393.55      393.46     28.46 o 
  -9   7   1       19.64       11.59      8.72 o 
  -8   7   1     3957.66     3844.82     71.24 o 
  -7   7   1     3766.12     3853.41     70.91 o 
  -6   7   1      598.06      611.40     32.59 o 
  -5   7   1     4631.26     4814.87    289.09 o 
  -4   7   1     3221.73     3292.27     78.59 o 
  -3   7   1     1141.98     1123.57     18.51 o 
  -2   7   1      844.32      969.71     28.33 o 
  -1   7   1     2991.73     2949.05     59.72 o 
   0   7   1     3695.28     3999.83     73.23 o 
   1   7   1     2827.50     2857.67     89.91 o 
   2   7   1     7090.39     7504.25    143.60 o 
   3   7   1     1280.14     1168.98     22.95 o 
   4   7   1     3587.61     3565.24     46.85 o 
   5   7   1     1356.29     1304.22     33.27 o 
   6   7   1      160.46      159.75      4.67 o 
   7   7   1     2820.12     2819.26     40.95 o 
   8   7   1      121.04      112.55      8.63 o 
   9   7   1      534.10      523.88     29.43 o 
  10   7   1      841.66      836.10     15.92 o 
  11   7   1      700.32      690.57     15.71 o 
  12   7   1      450.57      412.81     19.87 o 
  13   7   1      195.78      214.24     10.68 o 
  14   7   1      816.56      770.50     28.84 o 
 -14   8   1       31.46       61.88     39.01 o 
 -13   8   1      670.35      705.88     20.95 o 
 -12   8   1      894.62      885.75     21.18 o 
 -11   8   1      276.74      263.53     19.34 o 
 -10   8   1     2186.89     2142.17     57.57 o 
  -9   8   1     1866.16     1796.47     97.56 o 
  -8   8   1        7.86       -4.24     13.56 o 
  -7   8   1       80.73       85.96      5.63 o 
  -6   8   1     3278.85     3476.74     78.10 o 
  -5   8   1       52.98       85.07     16.92 o 
  -4   8   1     4598.38     4469.75    132.70 o 
  -3   8   1     5185.70     5256.22    140.18 o 
  -2   8   1     6280.30     6450.26    131.30 o 
  -1   8   1     3068.31     3234.18     52.26 o 
   0   8   1     6060.23     6088.01    107.76 o 
   1   8   1     1159.53     1247.21     34.22 o 
   2   8   1     1331.26     1358.06     46.56 o 
   3   8   1     2433.64     2452.52     60.55 o 
   4   8   1     3383.62     3430.01    119.35 o 
   5   8   1     7691.02     7621.45    118.42 o 
   6   8   1     2647.36     2651.26     74.74 o 
   7   8   1     2635.84     2506.73     36.66 o 
   8   8   1     2446.31     2509.61     37.14 o 
   9   8   1     1853.77     1859.41     31.79 o 
  10   8   1        4.62        8.15      8.94 o 
  11   8   1       11.85       -5.52     13.05 o 
  12   8   1     3144.18     3185.99    106.81 o 
  13   8   1      449.17      488.84     15.62 o 
 -13   9   1       64.70       46.52     11.28 o 
 -12   9   1      199.54      188.10     15.61 o 
 -11   9   1     3868.69     3851.19     77.83 o 
 -10   9   1      151.19      150.51     23.87 o 
  -9   9   1      395.09      369.73     11.38 o 
  -8   9   1     3773.13     3659.66     69.08 o 
  -7   9   1      947.28     1028.78     26.56 o 
  -6   9   1      801.91      834.96     23.41 o 
  -5   9   1     3650.80     3840.36     86.76 o 
  -4   9   1     5664.58     5747.49    217.28 o 
  -3   9   1     3461.51     3591.59     81.55 o 
  -2   9   1     1581.31     1577.38     32.90 o 
  -1   9   1     3795.60     3899.81     55.26 o 
   0   9   1     1519.22     1649.88     29.97 o 
   1   9   1     1464.45     1494.47     31.64 o 
   2   9   1     4179.41     4208.53    128.82 o 
   3   9   1      265.06      258.07      6.40 o 
   4   9   1     5609.31     5752.02    152.93 o 
   5   9   1     2022.99     1987.80     41.00 o 
   6   9   1      415.50      408.23      8.93 o 
   7   9   1     4600.47     4550.07     74.10 o 
   8   9   1       77.72       77.47      3.85 o 
   9   9   1      161.19      157.82     14.05 o 
  10   9   1      516.84      509.84     19.72 o 
  11   9   1      927.40      889.90     35.98 o 
  12   9   1        8.73       36.83     10.36 o 
  13   9   1      269.66      231.51     10.06 o 
 -12  10   1      144.76      125.90      8.38 o 
 -11  10   1      340.94      341.12     50.36 o 
 -10  10   1      245.87      230.94     15.80 o 
  -9  10   1      734.75      729.83     17.82 o 
  -8  10   1      412.70      380.10     21.59 o 
  -7  10   1      292.40      277.71     10.92 o 
  -6  10   1     4678.37     4867.44    223.52 o 
  -5  10   1      485.69      468.28     10.41 o 
  -4  10   1      171.77      133.00      4.09 o 
  -3  10   1     5509.73     5583.31    118.22 o 
  -2  10   1      143.14      158.45      8.27 o 
  -1  10   1     2504.93     2550.50     76.64 o 
   0  10   1      725.17      742.62     11.85 o 
   1  10   1     2022.09     2165.16     42.00 o 
   2  10   1     5873.89     6064.55    161.05 o 
   3  10   1      101.67      111.79      3.72 o 
   4  10   1     2265.86     2301.72     50.34 o 
   5  10   1     1868.28     1876.16     47.23 o 
   6  10   1      367.61      346.11     13.34 o 
   7  10   1      367.96      354.41     20.48 o 
   8  10   1      472.16      472.09     12.09 o 
   9  10   1     2321.00     2271.47     46.33 o 
  10  10   1       67.06       65.91     12.01 o 
  11  10   1     1032.45      948.23     27.18 o 
  12  10   1     1428.53     1314.53     47.48 o 
 -11  11   1     2364.09     2331.26     62.38 o 
 -10  11   1      158.14      151.45     10.99 o 
  -9  11   1        3.95       19.09     17.61 o 
  -8  11   1     2734.62     2677.85     53.57 o 
  -7  11   1      468.73      543.44     17.09 o 
  -6  11   1      371.55      359.97     12.92 o 
  -5  11   1      663.08      708.87     49.04 o 
  -4  11   1     2726.99     2928.02    143.66 o 
  -3  11   1     1537.36     1525.33     27.25 o 
  -2  11   1       88.67       92.89      3.48 o 
  -1  11   1     4170.57     4285.47    124.01 o 
   0  11   1      819.35      980.37     19.97 o 
   1  11   1      303.81      294.30     17.29 o 
   2  11   1     1225.04     1250.08     27.01 o 
   3  11   1      596.85      574.10     16.60 o 
   4  11   1     2923.45     2961.91    103.49 o 
   5  11   1      204.95      184.14     15.89 o 
   6  11   1      984.80      914.21     19.70 o 
   7  11   1     2151.78     2189.76     99.47 o 
   8  11   1       21.67       14.45     19.04 o 
   9  11   1       46.64       48.49      5.88 o 
  10  11   1      691.35      653.51     19.95 o 
  11  11   1      489.89      491.54     48.01 o 
 -10  12   1     1149.07     1108.80     39.90 o 
  -9  12   1     1095.68     1064.06     35.52 o 
  -8  12   1       11.71       25.48     23.08 o 
  -7  12   1      497.22      469.69     15.59 o 
  -6  12   1     1029.08     1091.34     46.62 o 
  -5  12   1      524.11      546.80     33.70 o 
  -4  12   1      412.39      472.56     38.95 o 
  -3  12   1     1404.08     1429.13     67.85 o 
  -2  12   1     3206.83     3296.69     67.16 o 
  -1  12   1      725.34      756.92     16.31 o 
   0  12   1     1071.84     1099.63     22.48 o 
   1  12   1      601.53      664.91     22.94 o 
   2  12   1      836.15      869.52     17.58 o 
   3  12   1      124.56      137.27     11.72 o 
   4  12   1      700.36      708.08     42.76 o 
   5  12   1     1821.56     1913.21     95.40 o 
   6  12   1      935.37      947.87     26.99 o 
   7  12   1      958.44      992.03     93.30 o 
   8  12   1      872.06      846.71     24.50 o 
   9  12   1      630.90      611.93     21.90 o 
  -9  13   1      215.07      216.76     27.48 o 
  -8  13   1      338.09      350.73     33.00 o 
  -7  13   1     1302.10     1345.45     62.29 o 
  -6  13   1       67.50       78.81     12.98 o 
  -5  13   1      902.92     1053.45     34.45 o 
  -4  13   1      527.31      562.75     42.49 o 
  -3  13   1       27.07       47.84      6.95 o 
  -2  13   1        0.70       11.44      8.98 o 
  -1  13   1      726.47      789.45     17.08 o 
   0  13   1      597.44      600.10     19.05 o 
   1  13   1       98.46      100.43      8.91 o 
   2  13   1      738.09      754.69     20.10 o 
   3  13   1     1522.76     1555.99     48.47 o 
   4  13   1       65.14       51.27      9.77 o 
   5  13   1      353.44      331.09     37.70 o 
   6  13   1       67.29       60.39      8.09 o 
   7  13   1      186.38      198.58     32.72 o 
   8  13   1      199.54      190.37     20.84 o 
  -7  14   1       21.95       -6.16      9.44 o 
  -6  14   1      786.86      735.15     27.72 o 
  -5  14   1      598.92      543.99     20.72 o 
  -4  14   1       14.89       35.39      6.96 o 
  -3  14   1      496.42      518.33     77.57 o 
  -2  14   1      164.04      168.57     28.52 o 
  -1  14   1      323.42      309.75     13.90 o 
   0  14   1      257.47      262.85      8.24 o 
   1  14   1     1397.70     1448.47     49.87 o 
   2  14   1     1169.58     1168.23     40.35 o 
   3  14   1        2.95       21.42     11.83 o 
   4  14   1      237.69      234.44     12.71 o 
   5  14   1      346.41      353.34     15.47 o 
   6  14   1      161.71      148.18     12.92 o 
  -3  15   1      569.74      588.38     30.29 o 
  -2  15   1      142.57      141.08      8.71 o 
  -1  15   1     1098.21     1067.92     30.85 o 
   0  15   1       65.90       52.46      7.60 o 
   1  15   1      374.03      404.09     16.38 o 
   2  15   1       29.28       24.86     16.52 o 
   3  15   1        9.74       11.89      9.72 o 
 -16   0   2      596.81      649.25     24.39 o 
 -15   0   2      700.52      738.55     25.18 o 
 -14   0   2     1508.13     1663.45     41.31 o 
 -13   0   2       24.00       31.08      6.03 o 
 -12   0   2     9742.61    10057.26    223.59 o 
 -11   0   2      519.30      542.51     15.21 o 
 -10   0   2      729.31      733.67     31.60 o 
  -9   0   2     7894.16     7597.56    138.35 o 
  -8   0   2     1356.26     1345.80     62.49 o 
  -7   0   2     9551.62     9770.40    348.88 o 
  -6   0   2        8.14       11.14      2.38 o 
  -5   0   2     1396.50     1333.65     21.69 o 
  -3   0   2      257.69      243.70      6.88 o 
  -2   0   2     2146.21     2111.96     33.20 o 
  -1   0   2      865.73      848.24     19.38 o 
   0   0   2      170.13      189.58      4.02 o 
   2   0   2    13534.74    13329.39    405.86 o 
   3   0   2    22217.74    21478.06    380.55 o 
   4   0   2     2304.80     2451.23     35.22 o 
   5   0   2     1494.49     1416.59     18.68 o 
   6   0   2     7067.49     6479.32     76.46 o 
   7   0   2      156.27      150.71      2.90 o 
   8   0   2     3163.16     3222.66     46.61 o 
   9   0   2     1288.88     1223.58     45.44 o 
  10   0   2     1567.74     1651.92     28.32 o 
  11   0   2     4155.72     4284.48     92.19 o 
  12   0   2     3583.69     3856.55     89.17 o 
  13   0   2     1914.88     1994.04     49.44 o 
  14   0   2      149.27      158.28      8.79 o 
  15   0   2        0.78       -1.18      8.79 o 
 -16   1   2      321.20      350.37     10.15 o 
 -15   1   2      140.06      127.01      5.89 o 
 -14   1   2     3047.32     3225.49     54.75 o 
 -13   1   2      390.83      446.89     14.49 o 
 -12   1   2      477.46      468.58      9.90 o 
 -11   1   2      310.09      338.07     16.44 o 
 -10   1   2     1171.22     1142.49     21.40 o 
  -9   1   2     6804.21     6808.22    114.70 o 
  -8   1   2      335.95      352.51     10.22 o 
  -7   1   2     4217.86     4165.98     83.62 o 
  -6   1   2    14286.27    15313.82    374.92 o 
  -5   1   2       55.21       50.62      3.28 o 
  -4   1   2    10432.73    10674.21    224.65 o 
  -3   1   2     6239.28     5996.22    144.29 o 
  -2   1   2    15683.30    15035.93    329.13 o 
  -1   1   2      222.80      215.89      4.11 o 
   0   1   2     1984.49     2013.34     26.13 o 
   2   1   2     4478.57     4639.85     50.40 o 
   3   1   2     2080.23     2220.14     24.09 o 
   4   1   2    13404.29    13083.34    121.59 o 
   5   1   2     2922.56     2776.59     26.52 o 
   6   1   2      318.81      278.32      3.67 o 
   7   1   2     4441.30     4286.84     48.40 o 
   8   1   2     7409.53     7387.00     73.21 o 
   9   1   2      635.92      578.84      7.95 o 
  10   1   2      143.24      132.18      6.49 o 
  11   1   2     3897.86     4008.91     53.87 o 
  12   1   2      648.91      673.25     12.55 o 
  13   1   2        3.39       13.61     17.11 o 
  14   1   2      159.10      174.05      8.39 o 
  15   1   2      352.50      358.61     33.64 o 
 -16   2   2     1126.59     1125.33    106.48 o 
 -15   2   2     2354.78     2536.28     56.55 o 
 -14   2   2      394.40      378.42      9.55 o 
 -13   2   2      671.99      666.97     18.89 o 
 -12   2   2     1396.40     1335.16     30.22 o 
 -11   2   2     1621.38     1581.22     25.19 o 
 -10   2   2     3281.59     3102.23     47.20 o 
  -9   2   2     4430.12     4238.28     43.32 o 
  -8   2   2     4117.42     4153.61     66.36 o 
  -7   2   2     3280.82     3128.65     36.61 o 
  -6   2   2     2478.64     2427.30     24.67 o 
  -5   2   2     2038.03     2127.31     30.95 o 
  -4   2   2     5853.82     5813.34     81.35 o 
  -3   2   2      298.89      331.35      8.95 o 
  -2   2   2       26.22       27.51      2.07 o 
  -1   2   2    13015.86    12409.51    135.25 o 
   0   2   2    10007.72     9759.80    106.26 o 
   1   2   2     2171.75     2097.94     52.87 o 
   2   2   2     1197.20     1082.10     14.60 o 
   3   2   2     1214.65     1147.82     14.22 o 
   4   2   2       12.29       24.29      3.79 o 
   5   2   2      100.61       85.37      2.54 o 
   6   2   2     9756.86     9742.17     95.93 o 
   7   2   2      516.19      476.19      5.43 o 
   8   2   2      124.10      132.49     10.11 o 
   9   2   2     8381.75     8323.38    157.69 o 
  10   2   2      762.52      739.69     11.62 o 
  11   2   2      253.18      263.10      5.27 o 
  12   2   2      723.23      697.83     28.45 o 
  13   2   2      455.03      448.52     10.32 o 
  14   2   2     1347.86     1487.20     39.54 o 
  15   2   2        5.68       12.32     13.64 o 
 -16   3   2       33.71       72.42     37.64 o 
 -15   3   2      206.02      226.73     11.71 o 
 -14   3   2      950.88      945.93     18.06 o 
 -13   3   2      392.99      414.71      8.08 o 
 -12   3   2      572.06      571.28      8.89 o 
 -11   3   2      800.96      788.26     20.58 o 
 -10   3   2     2859.77     2892.42     35.47 o 
  -9   3   2     2136.83     2210.84     27.31 o 
  -8   3   2       86.41       75.38      2.93 o 
  -7   3   2     2290.25     2276.96     25.86 o 
  -6   3   2     4671.03     4514.04    112.00 o 
  -5   3   2     5164.60     5303.78    206.67 o 
  -4   3   2     2117.40     2032.43     96.51 o 
  -3   3   2     7795.69     7642.91    277.22 o 
  -2   3   2     8267.61     8286.31    178.41 o 
  -1   3   2      558.28      514.28     11.02 o 
   0   3   2     5258.10     5182.20     57.14 o 
   1   3   2    22591.12    21413.96    463.04 o 
   2   3   2      315.68      286.80      7.00 o 
   3   3   2      215.58      211.82      5.17 o 
   4   3   2    10944.19    10530.38    134.26 o 
   5   3   2     5890.97     6037.96     62.90 o 
   6   3   2      566.97      587.24      8.06 o 
   7   3   2     1400.11     1388.51     16.34 o 
   8   3   2     2759.90     2768.34     44.67 o 
   9   3   2      595.84      577.51     12.74 o 
  10   3   2      129.84      124.94      7.05 o 
  11   3   2     2548.89     2566.44     75.07 o 
  12   3   2      163.15      150.66     15.05 o 
  13   3   2      498.80      507.06     22.21 o 
  14   3   2      662.80      665.10     24.01 o 
  15   3   2      140.71      121.66     13.58 o 
 -16   4   2      363.31      397.44     16.87 o 
 -15   4   2      168.70      144.78     12.24 o 
 -14   4   2     1552.47     1601.97     29.08 o 
 -13   4   2        4.56        0.09      7.60 o 
 -12   4   2     3199.06     3124.13     42.57 o 
 -11   4   2     2672.92     2714.25     57.03 o 
 -10   4   2        1.80        3.27      5.50 o 
  -9   4   2     4793.24     4728.25     73.61 o 
  -8   4   2      177.06      185.77      5.71 o 
  -7   4   2     2759.37     2641.57     69.03 o 
  -6   4   2        1.65        2.58      2.15 o 
  -5   4   2     1165.21     1111.81     28.41 o 
  -4   4   2    20397.56    21796.13    274.07 o 
  -3   4   2      297.84      318.65     11.30 o 
  -2   4   2     7020.84     7349.26     90.00 o 
  -1   4   2      437.38      408.74     11.30 o 
   0   4   2     1582.42     1700.52     31.55 o 
   1   4   2      248.91      241.59      9.69 o 
   2   4   2      898.55      912.57     16.62 o 
   3   4   2     8402.93     7670.91    182.52 o 
   4   4   2      568.49      573.89      8.35 o 
   5   4   2     1539.86     1525.46     32.43 o 
   6   4   2     8554.12     8962.93     98.90 o 
   7   4   2       19.06       22.43      3.83 o 
   8   4   2       46.42       51.23      6.13 o 
   9   4   2      501.47      460.00     11.17 o 
  10   4   2     1003.34     1037.88     19.14 o 
  11   4   2     2303.04     2335.01     55.94 o 
  12   4   2     2223.11     2343.04     50.24 o 
  13   4   2     1237.40     1303.11     43.46 o 
  14   4   2       68.63       64.40      5.96 o 
  15   4   2       69.65       52.34      6.18 o 
 -15   5   2      101.73       93.99     10.21 o 
 -14   5   2     1776.23     1879.19     42.50 o 
 -13   5   2      132.93      108.84      5.87 o 
 -12   5   2       81.68       84.43     12.55 o 
 -11   5   2        7.74       12.49      5.80 o 
 -10   5   2       61.15       53.18      3.94 o 
  -9   5   2     5961.56     5598.78    155.42 o 
  -8   5   2        0.13       -3.32      4.09 o 
  -7   5   2     3737.31     3731.30    102.71 o 
  -6   5   2     1154.52     1098.66     22.15 o 
  -5   5   2        8.04        8.24      3.33 o 
  -4   5   2     1018.72     1021.74     28.45 o 
  -3   5   2      675.30      679.45     12.78 o 
  -2   5   2     7454.76     7960.64    114.15 o 
  -1   5   2       15.23       17.22      3.24 o 
   0   5   2     1247.55     1183.71     15.81 o 
   1   5   2    12769.38    12879.66    177.39 o 
   2   5   2      127.17      119.53      6.97 o 
   3   5   2     1450.23     1413.42     24.68 o 
   4   5   2      833.32      765.73     32.25 o 
   5   5   2       64.79       45.90      4.47 o 
   6   5   2      916.38      934.33     18.42 o 
   7   5   2     2573.83     2592.14     34.59 o 
   8   5   2     2570.59     2470.49     42.03 o 
   9   5   2      202.85      214.96     21.13 o 
  10   5   2     1126.06     1109.83     17.77 o 
  11   5   2      444.47      401.51     12.57 o 
  12   5   2       35.68       46.08      7.44 o 
  13   5   2      160.29      160.89     11.32 o 
  14   5   2       41.57       57.99     11.78 o 
 -15   6   2      263.83      228.74     13.28 o 
 -14   6   2       51.83       28.57      5.37 o 
 -13   6   2       87.91       66.09      5.72 o 
 -12   6   2      365.82      341.64     17.83 o 
 -11   6   2      252.22      301.42      9.76 o 
 -10   6   2      333.80      310.36     15.63 o 
  -9   6   2     2492.93     2419.99     40.43 o 
  -8   6   2      113.66      149.17      8.15 o 
  -7   6   2     1577.39     1706.25     29.12 o 
  -6   6   2      103.29       83.99     14.88 o 
  -5   6   2      565.42      550.95     23.66 o 
  -4   6   2     2575.85     2842.37     41.53 o 
  -3   6   2       28.14       24.78      5.00 o 
  -2   6   2       43.62       59.76      4.24 o 
  -1   6   2     1544.81     1480.49     29.16 o 
   0   6   2     1119.26     1121.27     15.05 o 
   1   6   2      110.89       86.78      4.66 o 
   2   6   2     2543.69     2541.45     36.17 o 
   3   6   2      227.65      192.50      5.85 o 
   4   6   2     2533.72     2581.67     53.89 o 
   5   6   2      104.55      124.53     10.55 o 
   6   6   2     2136.93     2117.49     28.04 o 
   7   6   2      684.10      661.66     11.26 o 
   8   6   2       51.31       43.71      3.04 o 
   9   6   2      349.79      334.17     17.16 o 
  10   6   2      114.84      103.27      5.64 o 
  11   6   2      670.13      646.57     38.56 o 
  12   6   2      292.84      306.02     17.98 o 
  13   6   2      166.92      168.24     12.33 o 
  14   6   2      305.35      283.93     14.79 o 
 -14   7   2        8.93       12.20      6.29 o 
 -13   7   2      688.86      638.54     33.24 o 
 -12   7   2      562.58      495.50     14.42 o 
 -11   7   2      339.21      356.32     16.52 o 
 -10   7   2      850.16      854.42     18.91 o 
  -9   7   2      385.18      368.31     33.77 o 
  -8   7   2      132.44      127.65     12.26 o 
  -7   7   2       80.43       69.86     15.80 o 
  -6   7   2     1087.11     1129.43     68.58 o 
  -5   7   2     3225.48     3289.71     78.81 o 
  -4   7   2      430.05      480.91     10.82 o 
  -3   7   2     2251.56     2236.93     34.24 o 
  -2   7   2      981.27     1107.17     17.72 o 
  -1   7   2      609.35      679.10     12.02 o 
   0   7   2       72.54       78.19      5.21 o 
   1   7   2      264.08      269.18     14.14 o 
   2   7   2      615.07      568.29     15.31 o 
   3   7   2       27.93       23.04      3.09 o 
   4   7   2     1707.07     1668.40     24.90 o 
   5   7   2     1184.24     1118.08     18.90 o 
   6   7   2      849.72      805.12     11.55 o 
   7   7   2      394.26      376.08      7.00 o 
   8   7   2       10.02       10.14      5.91 o 
   9   7   2       93.07       83.48      3.46 o 
  10   7   2       22.09       11.60      5.02 o 
  11   7   2      342.43      287.21      7.41 o 
  12   7   2      166.22      166.78      6.85 o 
  13   7   2       40.35       37.33      6.17 o 
 -14   8   2      126.19      122.63     19.47 o 
 -13   8   2       33.19       42.98      6.46 o 
 -12   8   2        8.54       27.45     17.51 o 
 -11   8   2      371.79      350.30     24.39 o 
 -10   8   2       63.58       56.37      6.38 o 
  -9   8   2       36.38       39.36      7.64 o 
  -8   8   2        4.93       21.78      4.96 o 
  -7   8   2      911.31      946.97     19.77 o 
  -6   8   2      334.12      370.55     23.15 o 
  -5   8   2      115.45      138.78     21.05 o 
  -4   8   2      422.07      497.98     14.32 o 
  -3   8   2       28.41       21.98      4.56 o 
  -2   8   2     2127.14     2244.72     29.62 o 
  -1   8   2       10.91       25.30      6.43 o 
   0   8   2       24.79       28.14      2.21 o 
   1   8   2       55.25       63.02      5.97 o 
   2   8   2       66.13       75.72      2.72 o 
   3   8   2      142.15      150.23      7.85 o 
   4   8   2      186.75      186.04      6.19 o 
   5   8   2       65.07       71.13      8.42 o 
   6   8   2     1003.70      979.60     23.49 o 
   7   8   2        4.34        8.02      7.51 o 
   8   8   2      428.26      388.54      7.42 o 
   9   8   2        1.52       10.19     10.62 o 
  10   8   2      102.46       85.12     16.42 o 
  11   8   2      136.61      141.73     17.33 o 
  12   8   2        0.78        5.84      8.39 o 
  13   8   2      167.10      144.55      8.02 o 
 -13   9   2        4.54       23.14     37.57 o 
 -12   9   2      190.29      160.48     14.69 o 
 -11   9   2      638.43      606.99     18.29 o 
 -10   9   2       29.86       25.03      4.61 o 
  -9   9   2      706.30      746.97     28.46 o 
  -8   9   2      262.35      261.45     20.06 o 
  -7   9   2     1096.41     1170.47     29.69 o 
  -6   9   2       21.78       30.26     16.46 o 
  -5   9   2       42.93       45.53      7.00 o 
  -4   9   2      877.30      930.15     15.34 o 
  -3   9   2      211.62      190.21      4.30 o 
  -2   9   2        0.74        8.70      6.63 o 
  -1   9   2     2768.81     2863.09     54.18 o 
   0   9   2      859.41      832.26     18.28 o 
   1   9   2      161.11      159.35      4.85 o 
   2   9   2      210.38      208.93      9.33 o 
   3   9   2      585.23      566.73     25.69 o 
   4   9   2     2460.84     2411.14     57.34 o 
   5   9   2       78.98       73.37     20.04 o 
   6   9   2     1267.46     1257.55     21.82 o 
   7   9   2       42.79       33.03      5.62 o 
   8   9   2      327.54      286.83      8.92 o 
   9   9   2      329.38      313.02      8.06 o 
  10   9   2       33.59       46.35      6.10 o 
  11   9   2       17.72       15.89     12.64 o 
  12   9   2      218.99      192.44     18.01 o 
 -12  10   2       29.78       34.62      7.61 o 
 -11  10   2       41.42       49.19     45.70 o 
 -10  10   2      258.45      241.02     50.36 o 
  -9  10   2      168.53      181.72     16.65 o 
  -8  10   2      157.60      155.11     16.47 o 
  -7  10   2      393.09      332.94     12.93 o 
  -6  10   2      327.42      330.28     12.09 o 
  -5  10   2       28.84       59.14     20.72 o 
  -4  10   2      213.70      187.04      5.24 o 
  -3  10   2      202.85      207.11     14.20 o 
  -2  10   2      266.37      281.92     22.16 o 
  -1  10   2       27.93       31.86      3.21 o 
   0  10   2      143.43      161.35     10.59 o 
   1  10   2       16.47       43.84      8.18 o 
   2  10   2        8.88       19.27      4.24 o 
   3  10   2      486.03      490.11      8.70 o 
   4  10   2       20.52       13.12      4.88 o 
   5  10   2      238.54      205.03      5.73 o 
   6  10   2        4.21        5.46      8.33 o 
   7  10   2        0.23       -5.19      5.19 o 
   8  10   2      101.14      106.54     15.50 o 
   9  10   2      549.15      553.86     35.99 o 
  10  10   2      454.89      405.39     13.80 o 
  11  10   2      131.37      119.10     12.54 o 
 -11  11   2      190.97      175.78     12.26 o 
 -10  11   2        2.71        2.86      4.73 o 
  -9  11   2      747.81      781.40     22.84 o 
  -8  11   2      166.62      175.41     12.50 o 
  -7  11   2     1240.62     1276.39     32.64 o 
  -6  11   2       37.87       41.13     18.29 o 
  -5  11   2       49.50       58.27     10.43 o 
  -4  11   2        2.67       -6.59      6.59 o 
  -3  11   2        1.93       -5.98      5.98 o 
  -2  11   2     2787.05     2797.77     45.93 o 
  -1  11   2     1028.02      996.42     26.88 o 
   0  11   2      303.62      320.42      9.63 o 
   1  11   2     1187.27     1197.95     41.61 o 
   2  11   2       69.36       67.83      9.57 o 
   3  11   2       44.86       51.32      6.13 o 
   4  11   2      308.31      273.58     19.45 o 
   5  11   2      357.85      357.40     21.56 o 
   6  11   2      596.55      607.19     14.50 o 
   7  11   2       35.43       35.11      3.82 o 
   8  11   2     1200.43     1239.21     33.86 o 
   9  11   2       15.10       11.86      6.17 o 
  10  11   2       47.00       18.66     15.69 o 
 -10  12   2        2.56       -6.16      6.16 o 
  -9  12   2      619.32      634.05     20.25 o 
  -8  12   2      141.74      138.84      8.25 o 
  -7  12   2      910.09      970.62     51.60 o 
  -6  12   2      188.34      182.01     10.25 o 
  -5  12   2       17.98       13.18     12.20 o 
  -4  12   2      832.10      925.33     53.63 o 
  -3  12   2        0.17       10.85     12.98 o 
  -2  12   2      217.69      224.95     16.67 o 
  -1  12   2       88.47       92.94      6.85 o 
   0  12   2       59.71       86.59     20.28 o 
   1  12   2        0.22       -1.74      3.63 o 
   2  12   2       12.99       17.26      4.45 o 
   3  12   2      472.73      521.82     10.79 o 
   4  12   2        3.42        8.57      7.80 o 
   5  12   2       37.40       52.49     10.47 o 
   6  12   2      400.40      446.39     26.82 o 
   7  12   2       60.96       50.84     11.86 o 
   8  12   2       53.39       22.74     10.40 o 
   9  12   2      521.22      499.66     25.20 o 
  -8  13   2       52.26       42.63     11.38 o 
  -7  13   2       92.77       94.29     10.56 o 
  -6  13   2      263.16      258.67     26.62 o 
  -5  13   2      416.71      420.17     26.69 o 
  -4  13   2      692.33      672.91     80.65 o 
  -3  13   2      619.13      617.00     60.65 o 
  -2  13   2      634.34      613.93     41.96 o 
  -1  13   2     1256.26     1321.60     28.00 o 
   0  13   2       72.34       69.10      5.94 o 
   1  13   2      355.95      358.24     23.92 o 
   2  13   2      109.77      105.64      8.92 o 
   3  13   2      624.77      648.02     29.94 o 
   4  13   2     3189.11     3324.67     82.62 o 
   5  13   2       18.24       27.21     11.48 o 
   6  13   2       90.02       65.54     16.26 o 
   7  13   2      133.45      142.40      9.74 o 
  -6  14   2     1819.48     2011.85     63.00 o 
  -5  14   2       15.26       11.38     13.97 o 
  -4  14   2      473.10      467.36     51.80 o 
  -3  14   2        1.79       33.99     16.06 o 
  -2  14   2      243.09      247.16     11.72 o 
  -1  14   2     2087.35     2166.33     90.35 o 
   0  14   2      304.71      317.53     13.27 o 
   1  14   2      198.90      218.39      8.73 o 
   2  14   2      544.31      559.44     17.87 o 
   3  14   2      340.62      293.38     37.93 o 
   4  14   2        0.95       -0.79      7.74 o 
   5  14   2       51.00       55.31      8.26 o 
  -3  15   2      244.04      278.77     38.16 o 
  -2  15   2     1515.35     1643.27     53.53 o 
  -1  15   2      412.59      418.77     43.60 o 
   0  15   2       33.81       31.69      6.95 o 
   1  15   2     1917.98     1887.42     63.70 o 
   2  15   2      162.57      203.91     14.69 o 
 -16   1   3       24.50       31.62     10.88 o 
 -15   1   3      482.35      492.09     15.08 o 
 -14   1   3      190.89      171.02      5.87 o 
 -13   1   3      103.16      107.27      9.64 o 
 -12   1   3      197.74      190.35      6.68 o 
 -11   1   3      807.41      838.21     15.29 o 
 -10   1   3        2.30       10.41      2.52 o 
  -9   1   3     1318.16     1282.03     14.87 o 
  -8   1   3      601.10      596.23      7.32 o 
  -7   1   3      976.15      968.31     11.11 o 
  -6   1   3       59.42       38.43      2.57 o 
  -5   1   3     4478.66     4638.35     96.75 o 
  -4   1   3     1027.97     1137.69     17.01 o 
  -3   1   3       13.98        3.54      1.29 o 
  -2   1   3     1281.06     1319.09     28.18 o 
  -1   1   3     1630.43     1654.16     24.81 o 
   0   1   3       77.72       56.96      2.20 o 
   1   1   3     3124.95     3291.50     39.12 o 
   2   1   3     7783.69     8094.54     90.36 o 
   3   1   3       19.44       30.09      3.05 o 
   4   1   3     3482.52     3494.70     35.92 o 
   5   1   3      813.76      859.17     10.66 o 
   6   1   3      321.54      313.81      4.72 o 
   7   1   3      590.81      586.88     20.33 o 
   8   1   3      121.40      115.61      5.03 o 
   9   1   3      639.89      632.78     11.87 o 
  10   1   3      404.89      369.26     19.16 o 
  11   1   3      338.66      369.98     14.26 o 
  12   1   3       86.50       90.60     14.37 o 
  13   1   3      107.52       98.79      8.72 o 
  14   1   3      483.72      491.71     35.67 o 
 -16   2   3        4.08       18.82     15.08 o 
 -15   2   3      347.77      336.55     18.03 o 
 -14   2   3      171.84      145.56     35.73 o 
 -13   2   3      183.32      185.75      6.75 o 
 -12   2   3       60.72       84.57      3.67 o 
 -11   2   3      897.57      850.92     13.88 o 
 -10   2   3      555.32      524.55      9.92 o 
  -9   2   3        6.94        8.44      3.53 o 
  -8   2   3       84.15       83.74      3.16 o 
  -7   2   3     1778.44     1781.96     60.64 o 
  -6   2   3      513.77      514.56     13.12 o 
  -5   2   3      422.43      470.27     13.67 o 
  -4   2   3     1811.55     1961.97     53.79 o 
  -3   2   3     1734.12     1647.21     44.42 o 
  -2   2   3      123.87      104.57      2.27 o 
  -1   2   3      454.22      467.88      6.97 o 
   0   2   3     5113.77     4983.05    106.43 o 
   1   2   3       37.44       36.17      3.39 o 
   2   2   3     2983.51     3096.50     37.04 o 
   3   2   3      509.65      506.15      7.44 o 
   4   2   3      100.77       86.01      2.21 o 
   5   2   3     1206.06     1145.96     13.62 o 
   6   2   3      817.28      849.95     19.33 o 
   7   2   3       32.26       46.07      4.09 o 
   8   2   3       84.13       80.34      4.78 o 
   9   2   3       22.50       33.72      8.53 o 
  10   2   3       11.16       11.91      2.37 o 
  11   2   3      260.91      237.55     15.78 o 
  12   2   3      251.66      250.07      6.99 o 
  13   2   3        9.70       10.15     10.34 o 
  14   2   3        2.80       23.16     16.13 o 
 -16   3   3      245.33      215.23     17.31 o 
 -15   3   3      454.35      452.01     19.06 o 
 -14   3   3      234.58      241.20      6.97 o 
 -13   3   3       25.38       39.36     11.97 o 
 -12   3   3      525.85      508.28     20.46 o 
 -11   3   3      567.77      546.59     12.08 o 
 -10   3   3      507.92      482.84      7.36 o 
  -9   3   3     2870.04     2804.17     34.34 o 
  -8   3   3     1080.55     1034.48     13.40 o 
  -7   3   3      768.05      785.32     27.75 o 
  -6   3   3     1474.67     1600.03     33.88 o 
  -5   3   3     2017.94     2067.02     58.05 o 
  -4   3   3      173.56      148.24      3.96 o 
  -3   3   3     1729.95     1808.11     34.90 o 
  -2   3   3     6538.63     6410.42    190.63 o 
  -1   3   3      566.04      558.74     20.08 o 
   0   3   3      353.40      402.54     12.50 o 
   1   3   3      997.78      919.39     15.22 o 
   2   3   3     1428.94     1577.14     20.80 o 
   3   3   3      277.28      251.07     10.58 o 
   4   3   3      233.05      227.08      8.28 o 
   5   3   3      992.63      940.05     15.51 o 
   6   3   3     2956.32     2976.30     33.54 o 
   7   3   3       40.48       46.93      3.15 o 
   8   3   3      800.99      770.34     12.79 o 
   9   3   3      537.96      554.99     13.38 o 
  10   3   3      173.78      175.34      4.90 o 
  11   3   3        0.10        4.79      5.84 o 
  12   3   3       20.79       37.28     14.30 o 
  13   3   3     1591.94     1674.32     44.69 o 
  14   3   3       17.89       16.41     19.15 o 
 -15   4   3       72.38       95.78     17.98 o 
 -14   4   3      370.18      374.31     15.35 o 
 -13   4   3     1062.37     1055.25     17.44 o 
 -12   4   3     1222.54     1199.22     19.20 o 
 -11   4   3       13.81       19.20      2.03 o 
 -10   4   3     1915.95     1912.43     45.95 o 
  -9   4   3      229.48      245.42      7.22 o 
  -8   4   3      206.96      179.60      3.61 o 
  -7   4   3     9848.42     9753.82    381.60 o 
  -6   4   3     1737.00     1702.73     58.68 o 
  -5   4   3       57.10       67.96      6.09 o 
  -4   4   3     6647.46     6737.19    231.90 o 
  -3   4   3      465.64      423.37     13.87 o 
  -2   4   3     1140.87     1154.38     15.79 o 
  -1   4   3      147.31      171.02      2.90 o 
   0   4   3     4022.09     4030.83     71.11 o 
   1   4   3     3917.59     4040.67     63.03 o 
   2   4   3       35.71       61.04      4.16 o 
   3   4   3     4573.38     4451.77     69.03 o 
   4   4   3     1393.46     1406.41     24.97 o 
   5   4   3      824.38      800.39     14.78 o 
   6   4   3      349.49      323.64      5.69 o 
   7   4   3       14.58       14.52      5.02 o 
   8   4   3     3504.75     3495.10     61.14 o 
   9   4   3      214.85      205.82      3.90 o 
  10   4   3      187.79      187.20     11.95 o 
  11   4   3     1557.56     1570.21     25.00 o 
  12   4   3       98.31       90.01      8.33 o 
  13   4   3       47.32       46.55     14.16 o 
  14   4   3        9.58       26.73     15.60 o 
 -15   5   3     1355.35     1287.38     31.33 o 
 -14   5   3       35.34       33.04     11.37 o 
 -13   5   3      555.71      495.85     11.56 o 
 -12   5   3     2304.12     2335.24     39.87 o 
 -11   5   3        8.42        6.65     11.46 o 
 -10   5   3       14.34       15.50      6.59 o 
  -9   5   3      342.69      306.55      8.60 o 
  -8   5   3     2052.17     1999.31     51.16 o 
  -7   5   3      563.48      564.13     29.55 o 
  -6   5   3      500.88      491.61     18.36 o 
  -5   5   3     6348.95     6326.92    152.44 o 
  -4   5   3      700.31      778.44     20.40 o 
  -3   5   3      460.83      492.31      7.14 o 
  -2   5   3     5108.82     5212.37    161.52 o 
  -1   5   3       46.86       62.63      4.09 o 
   0   5   3     4606.74     4667.10    106.09 o 
   1   5   3     2210.08     2135.18     25.69 o 
   2   5   3     3574.82     3528.31     42.17 o 
   3   5   3     2052.41     1935.46     23.22 o 
   4   5   3     2086.76     2022.05     32.52 o 
   5   5   3     1146.08     1123.52     14.20 o 
   6   5   3      203.83      209.31      9.86 o 
   7   5   3      578.22      583.92      9.44 o 
   8   5   3      505.80      486.88     12.97 o 
   9   5   3     1784.70     1772.34     26.58 o 
  10   5   3     1146.15     1161.75     18.71 o 
  11   5   3      442.36      401.10     31.27 o 
  12   5   3      350.64      329.61     14.48 o 
  13   5   3      586.99      575.23     19.77 o 
  14   5   3       27.36        8.97     16.65 o 
 -15   6   3      810.54      760.79     23.26 o 
 -14   6   3      107.21      115.61     19.52 o 
 -13   6   3     1530.96     1495.50     29.00 o 
 -12   6   3       77.85       58.01      5.03 o 
 -11   6   3      490.01      445.02     17.10 o 
 -10   6   3     7139.80     7482.80    155.60 o 
  -9   6   3       17.09       17.35      4.32 o 
  -8   6   3      875.14      880.69     16.27 o 
  -7   6   3     5205.50     5235.98    226.47 o 
  -6   6   3      777.18      808.35     40.68 o 
  -5   6   3      147.29      161.99     19.90 o 
  -4   6   3     2410.60     2329.05     64.21 o 
  -3   6   3    10601.70    11191.24    360.51 o 
  -2   6   3     2405.59     2375.41     33.51 o 
  -1   6   3     2796.40     2878.00     37.30 o 
   0   6   3     6828.00     6512.11     82.91 o 
   1   6   3      947.48      999.47     13.57 o 
   2   6   3     2452.59     2424.00     31.87 o 
   3   6   3     2258.95     2253.71     32.22 o 
   4   6   3     1407.28     1317.11     28.24 o 
   5   6   3     6795.65     6683.80     93.08 o 
   6   6   3     1386.23     1342.81     19.35 o 
   7   6   3      599.14      601.40      8.30 o 
   8   6   3     2514.96     2480.63     36.50 o 
   9   6   3      202.05      163.59      8.14 o 
  10   6   3       24.11       13.33      4.34 o 
  11   6   3      689.50      678.14     20.51 o 
  12   6   3     1503.85     1516.25     38.78 o 
  13   6   3       18.08       18.92      5.01 o 
 -14   7   3        4.68       12.07     11.16 o 
 -13   7   3       18.00       22.72      4.80 o 
 -12   7   3     1410.29     1429.11     60.86 o 
 -11   7   3      385.78      375.79     13.89 o 
 -10   7   3       98.64      138.00     12.28 o 
  -9   7   3      872.02      949.15     42.37 o 
  -8   7   3     1912.28     1880.75     49.46 o 
  -7   7   3        2.73       10.79      4.72 o 
  -6   7   3       28.48       25.76     16.00 o 
  -5   7   3     5972.91     6045.16    137.62 o 
  -4   7   3      273.86      280.63     24.13 o 
  -3   7   3      918.81      856.44     23.58 o 
  -2   7   3     4797.57     4875.89     57.68 o 
  -1   7   3      800.03      832.07     19.26 o 
   0   7   3      521.63      547.57     10.98 o 
   1   7   3     2705.26     2670.20     34.87 o 
   2   7   3     1464.26     1537.29     36.48 o 
   3   7   3     1581.46     1496.20     27.24 o 
   4   7   3        9.26       19.88      4.01 o 
   5   7   3     5841.15     5944.16     76.96 o 
   6   7   3     2486.90     2457.80     46.96 o 
   7   7   3      182.48      172.39     11.91 o 
   8   7   3     1801.56     1792.92     26.98 o 
   9   7   3      391.67      377.54      8.78 o 
  10   7   3     1992.44     2123.06     60.34 o 
  11   7   3      473.31      420.24     11.81 o 
  12   7   3      168.40      144.85     10.52 o 
  13   7   3     1687.33     1650.03     56.79 o 
 -14   8   3     1159.62     1131.15     33.40 o 
 -13   8   3     1642.62     1667.35     67.27 o 
 -12   8   3     1406.58     1447.00     48.78 o 
 -11   8   3      561.44      520.33     14.21 o 
 -10   8   3     2061.65     1924.54     46.88 o 
  -9   8   3      144.16      130.21      6.23 o 
  -8   8   3      348.37      333.96     24.92 o 
  -7   8   3     4390.30     4500.34     85.89 o 
  -6   8   3     2837.92     2975.80    136.84 o 
  -5   8   3        1.32        5.31      6.69 o 
  -4   8   3     9426.74     9673.00    282.86 o 
  -3   8   3     1639.46     1732.75     28.11 o 
  -2   8   3      207.53      209.28      4.30 o 
  -1   8   3      163.88      177.99      5.59 o 
   0   8   3     3419.74     3476.29     45.83 o 
   1   8   3     4375.07     4475.67     58.19 o 
   2   8   3      865.60      815.91     11.45 o 
   3   8   3     8680.72     8597.72    134.12 o 
   4   8   3       43.77       40.86      4.98 o 
   5   8   3     2311.77     2329.27     41.24 o 
   6   8   3     1140.31     1140.87     28.13 o 
   7   8   3       79.00       66.03      4.43 o 
   8   8   3     3288.03     3255.09     53.66 o 
   9   8   3      104.76      101.58     11.49 o 
  10   8   3      702.35      739.67     44.34 o 
  11   8   3      559.03      542.10     20.64 o 
  12   8   3      230.06      236.99     26.16 o 
 -13   9   3       10.18       11.74      7.02 o 
 -12   9   3     2351.89     2377.05     78.24 o 
 -11   9   3      742.04      759.10     22.32 o 
 -10   9   3        2.88       -8.00      8.00 o 
  -9   9   3     1239.51     1197.94     81.70 o 
  -8   9   3     2670.23     2750.17    119.59 o 
  -7   9   3       33.22       10.19      5.55 o 
  -6   9   3       25.80       36.23      7.39 o 
  -5   9   3     4037.99     4257.19     97.60 o 
  -4   9   3      311.47      320.63     12.52 o 
  -3   9   3     1199.90     1159.16     19.08 o 
  -2   9   3     5825.59     6077.21     94.55 o 
  -1   9   3     2774.80     2982.15     52.76 o 
   0   9   3     1660.25     1744.60     28.94 o 
   1   9   3     2990.35     3073.28     45.29 o 
   2   9   3     1394.76     1421.89     26.83 o 
   3   9   3     3035.42     3012.50     55.92 o 
   4   9   3       12.31        8.19      7.00 o 
   5   9   3     1616.10     1601.94     33.92 o 
   6   9   3     3202.81     3255.26     47.68 o 
   7   9   3      291.16      304.65     13.78 o 
   8   9   3     1141.22     1050.15     19.22 o 
   9   9   3     1305.61     1321.38     30.37 o 
  10   9   3     1151.04     1141.82     27.06 o 
  11   9   3      208.65      196.40      9.57 o 
 -12  10   3       29.15       21.95      6.32 o 
 -11  10   3       85.60      109.15     14.03 o 
 -10  10   3     5211.04     5065.34    125.08 o 
  -9  10   3       41.23       66.84     15.61 o 
  -8  10   3     1023.26     1014.44     22.67 o 
  -7  10   3     3205.94     3380.80     81.61 o 
  -6  10   3       29.10       21.02      8.08 o 
  -5  10   3      586.27      557.77     44.78 o 
  -4  10   3      703.48      758.82     26.69 o 
  -3  10   3     3659.04     3923.06     62.08 o 
  -2  10   3     2571.72     2646.72     59.34 o 
  -1  10   3     3403.13     3630.37     93.55 o 
   0  10   3     2818.20     2876.47     48.01 o 
   1  10   3       24.92       14.63      6.88 o 
   2  10   3       12.26       11.00      8.22 o 
   3  10   3      921.84      922.37     18.82 o 
   4  10   3      440.18      438.78     19.42 o 
   5  10   3     3451.40     3437.73     56.59 o 
   6  10   3      872.00      851.47     16.11 o 
   7  10   3     1416.27     1452.66     28.89 o 
   8  10   3     1515.08     1515.18     28.07 o 
   9  10   3      487.91      502.43     15.84 o 
  10  10   3       17.14       33.35      8.02 o 
 -11  11   3       58.58       78.55      9.57 o 
 -10  11   3       85.55       90.03     29.77 o 
  -9  11   3      648.90      639.29     19.57 o 
  -8  11   3      855.53      852.17     20.50 o 
  -7  11   3      126.52       89.86      7.75 o 
  -6  11   3      248.18      238.08      8.81 o 
  -5  11   3     3177.61     3376.45    102.02 o 
  -4  11   3      180.31      164.38     43.34 o 
  -3  11   3       60.39       55.33      3.99 o 
  -2  11   3     2897.79     3062.26     63.39 o 
  -1  11   3      420.68      427.63     10.16 o 
   0  11   3     1364.27     1423.39     24.97 o 
   1  11   3     1247.55     1276.33     26.12 o 
   2  11   3     1459.50     1508.54     50.17 o 
   3  11   3     1408.71     1413.81     28.26 o 
   4  11   3      161.80      167.39      5.24 o 
   5  11   3     1158.87     1161.06     32.80 o 
   6  11   3      627.93      629.19     35.98 o 
   7  11   3      402.82      341.11     23.45 o 
   8  11   3      548.85      563.17     33.46 o 
   9  11   3      528.75      511.36     30.52 o 
 -10  12   3     1020.83      947.05     41.50 o 
  -9  12   3      126.26      122.91      8.20 o 
  -8  12   3      219.68      205.01      9.39 o 
  -7  12   3     1554.24     1691.27     85.83 o 
  -6  12   3     2036.54     2207.73    103.60 o 
  -5  12   3        7.53       10.04      5.94 o 
  -4  12   3     1811.70     1904.53    107.86 o 
  -3  12   3     1169.32     1237.78     31.75 o 
  -2  12   3       10.22       39.40     11.47 o 
  -1  12   3      166.18      146.60      5.75 o 
   0  12   3     2094.19     2151.23     42.72 o 
   1  12   3     1563.15     1568.21     36.40 o 
   2  12   3      275.32      289.92     20.71 o 
   3  12   3     1320.14     1274.99     23.40 o 
   4  12   3      719.80      706.86     35.47 o 
   5  12   3      285.20      259.51      9.33 o 
   6  12   3      254.92      246.51     12.79 o 
   7  12   3       42.47       57.95     12.82 o 
   8  12   3      792.61      755.74     28.72 o 
  -8  13   3      295.70      258.98     24.00 o 
  -7  13   3      106.88      148.91     20.26 o 
  -6  13   3        5.79       13.64      7.23 o 
  -5  13   3      751.05      702.00     64.06 o 
  -4  13   3      714.85      710.81     25.73 o 
  -3  13   3       84.86       76.73     14.36 o 
  -2  13   3     1649.74     1718.61     57.63 o 
  -1  13   3      537.66      593.00     18.59 o 
   0  13   3       16.33       14.45      3.97 o 
   1  13   3      227.37      212.59     16.44 o 
   2  13   3      595.06      596.16     35.80 o 
   3  13   3      296.89      279.71      8.52 o 
   4  13   3       79.23       92.08      8.52 o 
   5  13   3     1044.07     1142.66     37.42 o 
   6  13   3      921.26      912.31     32.96 o 
  -6  14   3       14.53       33.29      6.34 o 
  -5  14   3        0.67       30.16      9.97 o 
  -4  14   3       27.40       53.21     36.91 o 
  -3  14   3      448.79      419.48     28.26 o 
  -2  14   3      246.06      279.33     24.00 o 
  -1  14   3      261.53      252.32     12.13 o 
   0  14   3      861.29      899.57     30.54 o 
   1  14   3       94.80      108.79      6.85 o 
   2  14   3        5.22        8.18      7.21 o 
   3  14   3       52.99       43.50      7.25 o 
   4  14   3      203.31      190.02     12.65 o 
 -16   0   4     4068.00     4468.95    137.82 o 
 -15   0   4      626.64      652.92     23.21 o 
 -14   0   4       18.72       31.73      5.90 o 
 -13   0   4     3951.04     4182.81     98.09 o 
 -12   0   4       82.08       83.53      8.00 o 
 -11   0   4     2089.24     2032.46     65.04 o 
 -10   0   4     1001.71     1031.84     28.06 o 
  -9   0   4     2080.45     2077.00     40.27 o 
  -8   0   4     8656.97     8818.96    158.47 o 
  -7   0   4     2374.01     2437.49     51.01 o 
  -6   0   4     8513.28     8721.89    135.52 o 
  -5   0   4    10449.82    11297.34    174.12 o 
  -4   0   4      327.49      377.05      9.05 o 
  -3   0   4     3912.16     4044.43     93.96 o 
  -2   0   4     6108.54     6304.18    113.42 o 
  -1   0   4    17120.46    17266.02    372.53 o 
   0   0   4     1352.47     1271.49     23.89 o 
   1   0   4     7844.14     7936.82    231.13 o 
   2   0   4    15766.24    15918.71    218.90 o 
   3   0   4     3573.50     3617.91     57.28 o 
   4   0   4      894.24      955.58     13.18 o 
   5   0   4     5743.21     5712.03     90.50 o 
   6   0   4     3039.13     2985.27     60.91 o 
   7   0   4       42.94       34.15      2.16 o 
   8   0   4     4615.84     4678.49    105.56 o 
   9   0   4     3319.84     3411.61    115.79 o 
  10   0   4        6.35       32.26      9.70 o 
  11   0   4       36.12       17.57     10.36 o 
  12   0   4      623.62      700.78     29.37 o 
  13   0   4      366.51      305.54     18.88 o 
  14   0   4       33.60       62.68     11.41 o 
 -16   1   4       55.08       62.70      7.41 o 
 -15   1   4      939.31     1037.76     24.94 o 
 -14   1   4     1442.19     1564.64     29.07 o 
 -13   1   4      523.56      524.32     15.67 o 
 -12   1   4      914.40      981.32     52.26 o 
 -11   1   4     6307.36     6307.39    101.19 o 
 -10   1   4      277.14      308.51      6.88 o 
  -9   1   4      607.47      591.36     23.02 o 
  -8   1   4     5943.03     5967.93     95.83 o 
  -7   1   4     1699.12     1686.83     28.30 o 
  -6   1   4     4486.54     4405.40     49.16 o 
  -5   1   4      377.84      295.66      5.11 o 
  -4   1   4     4306.81     4249.10     54.48 o 
  -3   1   4    11420.81    11182.19    154.46 o 
  -2   1   4      652.24      641.83     10.07 o 
  -1   1   4      981.86      937.40     13.92 o 
   0   1   4     3733.05     3508.14     41.77 o 
   1   1   4     1551.29     1495.24     17.29 o 
   2   1   4     2533.92     2928.88     35.09 o 
   3   1   4     6971.05     7120.30     78.48 o 
   4   1   4     6013.65     5990.93     56.70 o 
   5   1   4       53.37       55.86      4.28 o 
   6   1   4      559.86      559.89     11.14 o 
   7   1   4     4436.61     4449.03    143.51 o 
   8   1   4       25.58       38.76      6.75 o 
   9   1   4      629.32      663.45     25.80 o 
  10   1   4     3029.30     3113.85    104.83 o 
  11   1   4      639.85      663.70     16.39 o 
  12   1   4      522.06      552.67     18.36 o 
  13   1   4     1354.82     1380.54     45.65 o 
  14   1   4      817.61      767.89     29.77 o 
 -16   2   4      488.18      544.69     17.34 o 
 -15   2   4       72.90       58.17      7.57 o 
 -14   2   4      562.59      619.16     43.41 o 
 -13   2   4     2626.20     2695.66     62.94 o 
 -12   2   4     1050.90     1117.35     22.49 o 
 -11   2   4      103.72      118.50      4.31 o 
 -10   2   4     1088.32     1149.57     60.76 o 
  -9   2   4     1604.11     1629.02     20.89 o 
  -8   2   4     1920.92     1908.99     23.98 o 
  -7   2   4       14.79       17.49      1.62 o 
  -6   2   4     1695.33     1651.53     36.69 o 
  -5   2   4     5394.73     5379.88     91.33 o 
  -4   2   4      945.30      912.10     26.42 o 
  -3   2   4    11702.00    11423.96    316.81 o 
  -2   2   4     2404.98     2338.97     27.18 o 
  -1   2   4     1004.92      996.00     12.48 o 
   0   2   4     1497.54     1452.53     24.84 o 
   1   2   4     1326.96     1412.26     16.21 o 
   2   2   4    25876.57    26640.02    333.16 o 
   3   2   4     1022.10     1133.03     31.87 o 
   4   2   4     1079.61     1064.11     13.68 o 
   5   2   4     7506.81     7478.73     88.60 o 
   6   2   4      360.01      356.26      5.91 o 
   7   2   4      120.16      122.43      9.19 o 
   8   2   4     1152.40     1176.03     20.54 o 
   9   2   4     1267.83     1280.10     26.01 o 
  10   2   4      459.81      470.16     10.02 o 
  11   2   4       80.96       97.55     10.41 o 
  12   2   4     3719.76     3871.13    144.89 o 
  13   2   4       36.22       51.61      6.63 o 
  14   2   4        0.02        7.74     10.75 o 
 -15   3   4     1948.08     1975.59     62.93 o 
 -14   3   4     1721.76     1663.19     53.35 o 
 -13   3   4      285.79      285.32      8.31 o 
 -12   3   4      542.36      529.81     10.89 o 
 -11   3   4     2172.74     2171.96     32.59 o 
 -10   3   4     1641.22     1732.99     41.61 o 
  -9   3   4      946.16      894.87     12.09 o 
  -8   3   4     9855.55     9914.15    137.10 o 
  -7   3   4     2445.75     2450.83     38.74 o 
  -6   3   4     2286.07     2259.79     61.97 o 
  -5   3   4     2857.20     2728.64     79.40 o 
  -4   3   4     2189.54     2164.08     56.22 o 
  -3   3   4    11380.02    11161.95    143.59 o 
  -2   3   4      528.80      553.45     10.75 o 
  -1   3   4     1604.58     1615.46     27.86 o 
   0   3   4     5174.25     4962.85     55.23 o 
   1   3   4     5400.19     5663.10     72.83 o 
   2   3   4     2023.52     2115.15     43.66 o 
   3   3   4     1100.89     1047.88     19.78 o 
   4   3   4     2465.13     2337.35     28.78 o 
   5   3   4       72.31       81.06      2.76 o 
   6   3   4       76.40       70.75      2.87 o 
   7   3   4     7281.64     7401.10    105.13 o 
   8   3   4      177.64      158.60     14.17 o 
   9   3   4        8.22       -5.16      5.18 o 
  10   3   4     2060.24     2049.26     41.45 o 
  11   3   4      133.37      131.75      7.08 o 
  12   3   4      448.43      429.83     16.98 o 
  13   3   4      781.32      762.80     23.00 o 
 -15   4   4      155.79      151.15     10.01 o 
 -14   4   4       17.87       15.40      7.66 o 
 -13   4   4     1069.89     1030.84     23.24 o 
 -12   4   4       36.88       36.27      7.99 o 
 -11   4   4      535.11      557.78     13.74 o 
 -10   4   4        9.79        8.40      4.33 o 
  -9   4   4     1790.45     1818.18     34.06 o 
  -8   4   4     4663.04     4718.81    140.49 o 
  -7   4   4      832.37      811.73     30.54 o 
  -6   4   4     4328.42     4344.31    132.40 o 
  -5   4   4      559.26      521.74      6.72 o 
  -4   4   4       94.32       93.28      4.32 o 
  -3   4   4       76.53       48.48      3.01 o 
  -2   4   4     1868.06     1893.16     39.97 o 
  -1   4   4     8752.31     8548.46    173.25 o 
   0   4   4     1465.05     1470.50     27.59 o 
   1   4   4     2966.36     2765.90     81.14 o 
   2   4   4     6313.19     6325.50    101.62 o 
   3   4   4      794.13      786.62      9.82 o 
   4   4   4       77.39       82.25      4.92 o 
   5   4   4     1472.89     1485.39     29.11 o 
   6   4   4     1145.15     1090.08     20.07 o 
   7   4   4      538.11      547.96     16.30 o 
   8   4   4     2333.18     2379.93     35.70 o 
   9   4   4     2209.35     2218.75     63.25 o 
  10   4   4       62.10       58.78      4.64 o 
  11   4   4      129.38      156.50      7.54 o 
  12   4   4      198.68      213.82     13.83 o 
  13   4   4      115.66      113.13     21.70 o 
 -15   5   4       64.05       56.72      6.52 o 
 -14   5   4       61.66       53.27      6.44 o 
 -13   5   4     1002.41     1031.41     19.71 o 
 -12   5   4      267.23      264.41     18.63 o 
 -11   5   4     3179.52     3109.76     64.84 o 
 -10   5   4      542.19      564.19      8.70 o 
  -9   5   4      561.85      542.75     20.64 o 
  -8   5   4      917.32      904.89     47.24 o 
  -7   5   4      168.08      129.13      5.46 o 
  -6   5   4     3517.12     3456.00     44.54 o 
  -5   5   4       37.69       38.98      5.23 o 
  -4   5   4     2044.53     2010.58     63.61 o 
  -3   5   4     4643.43     4729.18    118.66 o 
  -2   5   4     2785.05     2826.51     66.11 o 
  -1   5   4     1515.12     1523.20     42.11 o 
   0   5   4      203.42      165.69      8.45 o 
   1   5   4      518.53      508.44     27.02 o 
   2   5   4      236.35      241.26      6.61 o 
   3   5   4     1793.08     1721.45     31.96 o 
   4   5   4     3569.63     3551.77     46.64 o 
   5   5   4       91.10       94.11      4.37 o 
   6   5   4     1666.84     1760.81     44.68 o 
   7   5   4      803.21      789.80     16.33 o 
   8   5   4       39.31       50.64     16.52 o 
   9   5   4        3.41        5.61     11.12 o 
  10   5   4      208.57      196.22     10.75 o 
  11   5   4      871.90      881.04     17.13 o 
  12   5   4      250.46      217.96     21.89 o 
  13   5   4     1335.65     1357.99     40.54 o 
 -14   6   4      192.27      198.98     31.63 o 
 -13   6   4     1106.10     1016.03     38.08 o 
 -12   6   4      762.15      746.11     15.62 o 
 -11   6   4      218.57      219.13     10.42 o 
 -10   6   4      775.97      750.79     24.75 o 
  -9   6   4      225.02      226.57      7.10 o 
  -8   6   4     2427.47     2347.40     41.68 o 
  -7   6   4      796.96      764.33     27.95 o 
  -6   6   4      360.19      361.97     13.04 o 
  -5   6   4     2802.81     2795.03     74.77 o 
  -4   6   4     1535.27     1575.68     34.56 o 
  -3   6   4     1709.60     1650.63     83.47 o 
  -2   6   4     2818.83     2796.73    179.72 o 
  -1   6   4     1154.58     1209.92     17.90 o 
   0   6   4      154.29      163.13      4.97 o 
   1   6   4      161.99      149.36      6.89 o 
   2   6   4     1964.76     1911.43     39.96 o 
   3   6   4      187.17      182.02      5.51 o 
   4   6   4     1155.06     1151.41     27.60 o 
   5   6   4      633.55      586.94     13.84 o 
   6   6   4      630.62      602.78      8.44 o 
   7   6   4      117.40      108.07     10.17 o 
   8   6   4      403.00      349.06     11.29 o 
   9   6   4      177.15      146.94      5.59 o 
  10   6   4      218.42      222.50     12.54 o 
  11   6   4       82.61       70.32     11.75 o 
  12   6   4       62.00       76.28     12.28 o 
 -14   7   4       73.01       56.88     19.59 o 
 -13   7   4       14.29       31.20     14.10 o 
 -12   7   4       11.62        7.29      8.30 o 
 -11   7   4       58.79       68.20     12.98 o 
 -10   7   4      544.44      580.97     12.33 o 
  -9   7   4      347.05      322.34      8.45 o 
  -8   7   4     1070.58     1026.87     35.13 o 
  -7   7   4      336.03      362.35     34.25 o 
  -6   7   4      354.47      339.14     28.99 o 
  -5   7   4        8.64       15.32      6.51 o 
  -4   7   4       53.54       45.42     11.41 o 
  -3   7   4      656.13      688.51     16.98 o 
  -2   7   4      303.74      276.28     19.21 o 
  -1   7   4       61.46       57.01      9.51 o 
   0   7   4     1569.91     1507.93     25.68 o 
   1   7   4      188.43      179.62      9.17 o 
   2   7   4      958.81      897.94     13.97 o 
   3   7   4       31.92       38.26      7.87 o 
   4   7   4       57.84       35.75      3.21 o 
   5   7   4     1044.05     1028.27     17.10 o 
   6   7   4       15.06       22.07      5.60 o 
   7   7   4     2585.20     2650.21     39.08 o 
   8   7   4       96.99      103.27     17.23 o 
   9   7   4      264.42      230.82      7.19 o 
  10   7   4       76.29       84.91     10.68 o 
  11   7   4       21.12       19.91      4.95 o 
  12   7   4       72.56       64.06      7.22 o 
 -13   8   4        8.60       42.71      8.13 o 
 -12   8   4       23.55       41.96     11.08 o 
 -11   8   4        6.18       14.47      6.12 o 
 -10   8   4       85.41       59.28     16.13 o 
  -9   8   4      745.46      698.77     30.82 o 
  -8   8   4      526.51      515.54     13.97 o 
  -7   8   4        6.40       34.09     12.46 o 
  -6   8   4      525.82      556.50     42.36 o 
  -5   8   4      108.27      104.25     38.82 o 
  -4   8   4       87.74       81.62      2.42 o 
  -3   8   4        0.87       -2.61      2.61 o 
  -2   8   4       34.44       33.87      8.13 o 
  -1   8   4      562.12      532.95      9.23 o 
   0   8   4        2.67        4.95      4.26 o 
   1   8   4      837.87      806.19     21.21 o 
   2   8   4      248.24      235.68      6.12 o 
   3   8   4       91.15       93.28      4.44 o 
   4   8   4       50.02       46.34      6.10 o 
   5   8   4      228.45      207.47      7.08 o 
   6   8   4      153.56      155.35      8.77 o 
   7   8   4       45.96       48.02     10.36 o 
   8   8   4      207.03      220.37     12.56 o 
   9   8   4       65.98       81.23     16.52 o 
  10   8   4      186.38      169.92      6.68 o 
  11   8   4      154.96      140.29      7.07 o 
 -12   9   4        7.58        2.38      6.62 o 
 -11   9   4      219.88      203.46      9.37 o 
 -10   9   4       15.11        8.65      5.47 o 
  -9   9   4      551.53      527.31     16.46 o 
  -8   9   4      198.39      246.89      8.54 o 
  -7   9   4       39.19       36.92      5.58 o 
  -6   9   4       18.05       36.09      6.23 o 
  -5   9   4      344.56      361.68     36.52 o 
  -4   9   4      841.27      851.38     61.04 o 
  -3   9   4      290.12      272.14     20.85 o 
  -2   9   4      272.73      235.47     28.59 o 
  -1   9   4      552.53      570.04     13.66 o 
   0   9   4      858.64      869.14     35.51 o 
   1   9   4       23.30       12.22      7.83 o 
   2   9   4      220.20      201.82     13.17 o 
   3   9   4       66.05       60.61      4.33 o 
   4   9   4      952.84      916.90     16.94 o 
   5   9   4      405.54      371.82      8.98 o 
   6   9   4      354.65      338.02     25.01 o 
   7   9   4       18.69       17.92      3.97 o 
   8   9   4        0.02        8.05      4.62 o 
   9   9   4       21.24       27.08      4.57 o 
  10   9   4       51.04       47.34      5.00 o 
 -12  10   4        5.59        4.20      7.21 o 
 -11  10   4        7.75        6.90     13.97 o 
 -10  10   4      503.49      504.40     16.28 o 
  -9  10   4      106.39       88.41      6.21 o 
  -8  10   4       22.32       22.21      4.92 o 
  -7  10   4      214.18      222.03     23.54 o 
  -6  10   4        3.02        9.19     13.57 o 
  -5  10   4        0.26       13.64     10.36 o 
  -4  10   4       10.60       16.99     13.05 o 
  -3  10   4      662.17      679.06     35.60 o 
  -2  10   4       17.73        6.56      4.07 o 
  -1  10   4      209.05      204.19      6.67 o 
   0  10   4     2035.98     1955.01     64.46 o 
   1  10   4      128.55      116.82      5.78 o 
   2  10   4      227.96      211.31      6.03 o 
   3  10   4        0.28        3.59      2.80 o 
   4  10   4      139.14      118.49      8.17 o 
   5  10   4      354.41      353.82      7.82 o 
   6  10   4       31.57       46.04      4.67 o 
   7  10   4       70.41       52.51      3.67 o 
   8  10   4        6.91        4.80      6.47 o 
   9  10   4       55.50       63.49     19.26 o 
  10  10   4       13.88       37.48      6.78 o 
 -10  11   4        0.98       11.59      5.53 o 
  -9  11   4       54.77       45.97      6.10 o 
  -8  11   4      172.11      176.11      8.63 o 
  -7  11   4       78.28       68.26     16.85 o 
  -6  11   4     1740.12     1738.10     45.12 o 
  -5  11   4      451.14      506.52     30.88 o 
  -4  11   4      285.95      299.30     32.52 o 
  -3  11   4      295.36      289.03     13.38 o 
  -2  11   4       57.92       50.30      8.61 o 
  -1  11   4       31.89       32.03      7.03 o 
   0  11   4       42.78       63.11     16.26 o 
   1  11   4      211.25      189.73     11.71 o 
   2  11   4      106.63       98.24      6.31 o 
   3  11   4        3.35        6.88      5.90 o 
   4  11   4      505.39      487.30     10.59 o 
   5  11   4       77.58       87.61      4.87 o 
   6  11   4        6.57       -2.05      9.84 o 
   7  11   4       41.75       45.43      8.45 o 
   8  11   4        1.03        1.67      6.15 o 
  -9  12   4       33.08       31.96      7.43 o 
  -8  12   4      136.80      110.46      7.92 o 
  -7  12   4      214.15      196.79     13.64 o 
  -6  12   4      118.62      100.51     11.41 o 
  -5  12   4       17.88        1.85      6.82 o 
  -4  12   4        0.16       -9.70      9.70 o 
  -3  12   4       58.44       63.25     12.46 o 
  -2  12   4       24.62       26.80     13.00 o 
  -1  12   4     1470.94     1431.39     63.04 o 
   0  12   4     1899.49     1959.71     60.26 o 
   1  12   4       12.88        2.60      3.70 o 
   2  12   4      430.18      417.52     27.91 o 
   3  12   4      145.16      115.51     13.97 o 
   4  12   4       64.85       67.89      5.93 o 
   5  12   4      653.07      654.83     17.98 o 
   6  12   4       26.31       47.80     13.40 o 
   7  12   4       14.19        4.56      8.63 o 
  -7  13   4       58.34       40.07     12.13 o 
  -6  13   4      351.29      394.65     17.43 o 
  -5  13   4     1266.79     1332.25     69.24 o 
  -4  13   4       86.95       73.01     25.44 o 
  -3  13   4      487.30      517.85     35.80 o 
  -2  13   4        4.53       11.06     12.28 o 
  -1  13   4       94.12       83.11      7.72 o 
   0  13   4     1358.73     1334.18    112.12 o 
   1  13   4       43.17       31.75      8.06 o 
   2  13   4      612.09      606.05     48.39 o 
   3  13   4       27.30       25.58      7.69 o 
   4  13   4       39.03       36.71     10.48 o 
   5  13   4       89.68       79.23      8.59 o 
  -4  14   4      223.96      209.14     12.16 o 
  -3  14   4      652.60      685.18     45.44 o 
  -2  14   4      617.37      571.64     19.73 o 
  -1  14   4      146.21      143.82     17.51 o 
   0  14   4      287.36      272.63     17.83 o 
   1  14   4      168.84      170.34     13.38 o 
   2  14   4      938.55      847.79     43.41 o 
 -15   1   5      144.67      131.13     16.85 o 
 -14   1   5       22.05       25.96      5.11 o 
 -13   1   5      146.71      135.65      8.59 o 
 -12   1   5      161.48      186.59     11.47 o 
 -11   1   5      167.87      144.86      5.51 o 
 -10   1   5      744.02      741.40     12.62 o 
  -9   1   5       59.53       58.14      4.75 o 
  -8   1   5     1896.70     1833.26     26.89 o 
  -7   1   5       35.83       34.32      2.69 o 
  -6   1   5      315.88      306.71      6.98 o 
  -5   1   5      149.49      147.80      3.25 o 
  -4   1   5       56.80       50.04      4.92 o 
  -3   1   5      964.10      946.35     22.09 o 
  -2   1   5     1055.62      959.29     13.20 o 
  -1   1   5      278.44      290.36      5.39 o 
   0   1   5      955.14      960.16     13.37 o 
   1   1   5       77.51       88.57      4.43 o 
   2   1   5     3305.11     3417.53     66.61 o 
   3   1   5     1972.69     2046.95     35.39 o 
   4   1   5       14.07       19.04      6.09 o 
   5   1   5      447.26      439.87      5.83 o 
   6   1   5       93.95       92.19      6.91 o 
   7   1   5     1952.86     1999.60     70.52 o 
   8   1   5        1.85       11.76     11.47 o 
   9   1   5       68.26       71.21     16.48 o 
  10   1   5       15.12       15.93     11.20 o 
  11   1   5       83.33       94.35     20.59 o 
  12   1   5       88.98      126.48      9.25 o 
  13   1   5      127.25      152.29     10.43 o 
 -15   2   5      113.08      134.32     10.95 o 
 -14   2   5      767.07      766.21     48.19 o 
 -13   2   5       10.04       28.00     14.10 o 
 -12   2   5      239.19      200.15     14.82 o 
 -11   2   5      447.22      453.25      9.44 o 
 -10   2   5      131.83      124.45     10.39 o 
  -9   2   5        0.87        0.92      4.14 o 
  -8   2   5      161.02      154.70      4.18 o 
  -7   2   5     2315.78     2294.85     68.06 o 
  -6   2   5      149.88      155.54      9.07 o 
  -5   2   5      146.89      177.65      4.64 o 
  -4   2   5     4747.58     4864.38     95.96 o 
  -3   2   5       10.03        2.43      2.20 o 
  -2   2   5      307.34      292.64      4.91 o 
  -1   2   5      745.37      726.61     27.71 o 
   0   2   5       47.77       40.26      2.84 o 
   1   2   5      751.16      762.23      9.29 o 
   2   2   5      256.74      233.63      6.34 o 
   3   2   5     1886.60     1902.09     25.19 o 
   4   2   5      276.11      250.05      6.59 o 
   5   2   5       85.72       85.07      8.38 o 
   6   2   5       96.04       96.75      3.22 o 
   7   2   5      259.07      230.22     12.07 o 
   8   2   5       48.05       47.86      4.61 o 
   9   2   5       57.06       57.57      5.28 o 
  10   2   5      156.17      163.80      7.16 o 
  11   2   5       47.00       49.10      5.99 o 
  12   2   5      101.27       98.25      6.40 o 
  13   2   5        8.08        4.72      9.31 o 
 -15   3   5      239.64      209.69     24.92 o 
 -14   3   5      254.72      221.38     11.03 o 
 -13   3   5      906.53      936.27     25.53 o 
 -12   3   5      110.43      106.79      8.59 o 
 -11   3   5     1739.44     1728.49     34.17 o 
 -10   3   5       35.82       48.29     16.48 o 
  -9   3   5      102.77       90.85      2.94 o 
  -8   3   5      248.35      226.71      5.99 o 
  -7   3   5        4.88       11.48      3.54 o 
  -6   3   5     8071.69     7864.42    100.20 o 
  -5   3   5       30.67       26.33      4.75 o 
  -4   3   5      753.61      705.32     23.13 o 
  -3   3   5     2005.08     1995.45     33.18 o 
  -2   3   5       17.29       26.95      6.12 o 
  -1   3   5      193.01      178.99      3.21 o 
   0   3   5       37.63       35.35      4.32 o 
   1   3   5     3293.56     3223.11     52.49 o 
   2   3   5     1297.71     1245.89     24.63 o 
   3   3   5        6.38        3.07      3.11 o 
   4   3   5     3395.42     3241.98     52.76 o 
   5   3   5        7.52       16.95      2.98 o 
   6   3   5      289.28      277.21      5.77 o 
   7   3   5        2.23        3.59      7.86 o 
   8   3   5       12.82        7.77      6.50 o 
   9   3   5      966.26      924.50     17.48 o 
  10   3   5       65.77       72.08     15.28 o 
  11   3   5      300.28      302.90     22.60 o 
  12   3   5      287.38      299.87     11.55 o 
  13   3   5       33.79       39.44      7.83 o 
 -15   4   5      245.09      213.37     17.51 o 
 -14   4   5      407.51      317.01     14.55 o 
 -13   4   5      128.01      114.71     17.09 o 
 -12   4   5       12.31        6.15      8.87 o 
 -11   4   5     1637.81     1646.33     25.77 o 
 -10   4   5       11.43       26.84     13.70 o 
  -9   4   5       72.63       71.18      3.24 o 
  -8   4   5     1896.29     1877.89     54.13 o 
  -7   4   5       47.96       51.79      2.38 o 
  -6   4   5       53.63       55.79      8.02 o 
  -5   4   5       10.00       17.89      7.25 o 
  -4   4   5     2920.20     2852.19    100.61 o 
  -3   4   5       49.06       42.71      4.72 o 
  -2   4   5       24.53       36.66      3.97 o 
  -1   4   5     4380.95     4291.11     66.02 o 
   0   4   5       63.36       68.96      3.64 o 
   1   4   5      564.37      604.96     11.80 o 
   2   4   5      296.94      287.09      6.75 o 
   3   4   5     1001.01     1072.96     30.42 o 
   4   4   5       51.03       53.65      7.15 o 
   5   4   5      259.46      275.58     11.11 o 
   6   4   5     1595.02     1633.44     36.50 o 
   7   4   5      265.22      270.23     14.04 o 
   8   4   5       95.97       81.03     16.29 o 
   9   4   5      527.33      533.41     30.36 o 
  10   4   5      247.72      223.53      9.32 o 
  11   4   5      250.33      270.71     24.62 o 
  12   4   5        0.74        7.06      5.14 o 
 -14   5   5      492.66      482.72     21.18 o 
 -13   5   5      108.73      121.73      8.23 o 
 -12   5   5     1525.83     1524.29     28.33 o 
 -11   5   5      393.95      387.31      9.27 o 
 -10   5   5      817.97      805.16     27.04 o 
  -9   5   5     4500.57     4501.39     59.24 o 
  -8   5   5      368.69      373.70      6.22 o 
  -7   5   5      354.24      340.05     15.64 o 
  -6   5   5     3818.72     3727.25     80.39 o 
  -5   5   5      993.87      961.57     12.73 o 
  -4   5   5        0.95        5.80      3.41 o 
  -3   5   5     4176.27     4071.95    115.56 o 
  -2   5   5     3282.67     3209.92     41.88 o 
  -1   5   5      491.80      484.48     15.67 o 
   0   5   5     2478.08     2453.40     53.96 o 
   1   5   5     2773.07     2741.80     44.89 o 
   2   5   5      759.49      806.46     16.50 o 
   3   5   5      449.94      439.23     14.10 o 
   4   5   5     1692.05     1698.40     49.57 o 
   5   5   5     2120.01     2171.34     35.91 o 
   6   5   5     1534.97     1492.15     23.18 o 
   7   5   5     1256.69     1299.56     28.49 o 
   8   5   5       71.00       76.32      7.88 o 
   9   5   5     1118.39     1122.86     21.33 o 
  10   5   5        0.16       34.20      9.64 o 
  11   5   5       37.02       47.93      4.75 o 
  12   5   5      623.68      651.38     20.02 o 
 -14   6   5     1655.36     1583.99     36.96 o 
 -13   6   5      192.73      199.90     24.58 o 
 -12   6   5      710.05      668.32     15.32 o 
 -11   6   5     1438.95     1381.11     25.17 o 
 -10   6   5       12.48       29.60      4.89 o 
  -9   6   5        4.80        2.93      8.40 o 
  -8   6   5      576.92      597.54     18.97 o 
  -7   6   5     4272.95     4304.69    108.87 o 
  -6   6   5      269.03      255.00     15.78 o 
  -5   6   5      483.27      458.59     28.90 o 
  -4   6   5     6023.22     5826.76    236.72 o 
  -3   6   5      632.45      621.12     25.14 o 
  -2   6   5     1120.30     1196.29     61.24 o 
  -1   6   5     2412.21     2357.54    159.33 o 
   0   6   5      551.01      587.33     15.34 o 
   1   6   5     1587.41     1547.97     42.29 o 
   2   6   5     2899.36     2743.41     52.15 o 
   3   6   5     1709.33     1745.05     29.11 o 
   4   6   5      529.00      515.36     34.23 o 
   5   6   5      396.64      378.46     13.14 o 
   6   6   5      836.48      819.81     18.57 o 
   7   6   5      238.72      235.62     14.04 o 
   8   6   5      446.68      458.34     19.20 o 
   9   6   5      450.00      439.50     22.95 o 
  10   6   5      686.13      662.99     25.65 o 
  11   6   5      274.07      287.81     10.84 o 
 -13   7   5      386.50      334.72     26.69 o 
 -12   7   5     1187.22     1210.06     29.66 o 
 -11   7   5     1121.63     1125.70     84.76 o 
 -10   7   5      200.10      197.12     16.79 o 
  -9   7   5     2204.02     2242.59     46.66 o 
  -8   7   5      214.39      215.18      6.86 o 
  -7   7   5      906.70      919.19     36.33 o 
  -6   7   5     3050.79     3108.66     94.70 o 
  -5   7   5      184.35      181.68     14.17 o 
  -4   7   5      294.46      300.82     12.85 o 
  -3   7   5     4826.45     4637.48    355.64 o 
  -2   7   5     2260.45     2344.84    119.33 o 
  -1   7   5       18.64       28.63      2.82 o 
   0   7   5      596.29      600.93     30.95 o 
   1   7   5     3291.81     3113.32    141.30 o 
   2   7   5      533.06      509.66     10.36 o 
   3   7   5      161.35      134.15      5.25 o 
   4   7   5     4382.49     4420.99    105.89 o 
   5   7   5       36.69       37.99      4.47 o 
   6   7   5     2011.28     2042.57     34.84 o 
   7   7   5     1744.20     1749.18     55.69 o 
   8   7   5      232.12      229.82      7.50 o 
   9   7   5     1861.08     1866.61     60.02 o 
  10   7   5      124.65      122.85      6.18 o 
  11   7   5       92.84       75.16     10.17 o 
 -13   8   5        3.18        9.09      9.08 o 
 -12   8   5       14.85        7.68     15.19 o 
 -11   8   5     3487.57     3545.73     77.17 o 
 -10   8   5     1015.57     1019.51     49.41 o 
  -9   8   5      664.75      664.03     35.83 o 
  -8   8   5     1501.02     1484.09     79.63 o 
  -7   8   5     2537.60     2587.71    103.20 o 
  -6   8   5      177.18      181.78      7.02 o 
  -5   8   5      249.96      234.75      5.00 o 
  -4   8   5     4959.45     4963.76    227.39 o 
  -3   8   5     1906.48     1837.41     30.33 o 
  -2   8   5      157.31      153.33     27.28 o 
  -1   8   5     8025.33     7781.91    252.24 o 
   0   8   5      813.40      793.61     40.72 o 
   1   8   5       29.26       21.19     12.65 o 
   2   8   5     1190.34     1173.17     21.51 o 
   3   8   5      573.73      531.55     12.85 o 
   4   8   5     2914.67     2943.35     49.70 o 
   5   8   5       71.54       70.48      4.96 o 
   6   8   5     2436.75     2510.46     42.90 o 
   7   8   5     1810.55     1911.09     33.06 o 
   8   8   5      105.50       76.38      9.07 o 
   9   8   5      885.08      928.51     22.85 o 
  10   8   5       43.80       45.60      7.78 o 
 -12   9   5      605.21      576.37     25.83 o 
 -11   9   5      404.59      374.14     33.57 o 
 -10   9   5      390.33      378.29     12.77 o 
  -9   9   5     3373.32     3546.10     69.51 o 
  -8   9   5       10.99       30.96      5.60 o 
  -7   9   5      673.86      625.38     14.60 o 
  -6   9   5     3302.48     3557.23    158.41 o 
  -5   9   5      230.12      222.36     11.67 o 
  -4   9   5        6.66        5.65      2.76 o 
  -3   9   5     2367.39     2373.43     44.81 o 
  -2   9   5      755.05      829.35     47.60 o 
  -1   9   5      421.73      375.57     18.82 o 
   0   9   5      783.57      760.63     16.18 o 
   1   9   5     2351.51     2191.71     44.19 o 
   2   9   5      645.62      591.05     41.77 o 
   3   9   5       10.85       11.11      9.77 o 
   4   9   5     2183.86     2146.59     42.82 o 
   5   9   5       49.32       46.76      3.88 o 
   6   9   5     1745.69     1778.42     31.70 o 
   7   9   5      220.68      225.37     10.71 o 
   8   9   5      172.45      155.92      6.64 o 
   9   9   5     1093.00     1101.76     45.95 o 
 -11  10   5      730.59      720.26     22.49 o 
 -10  10   5       10.74        9.18      7.08 o 
  -9  10   5       50.44       46.60      8.33 o 
  -8  10   5      538.53      540.72     39.87 o 
  -7  10   5     1861.58     1952.45    180.70 o 
  -6  10   5        6.06       -7.89      8.15 o 
  -5  10   5     1765.59     1921.56     76.71 o 
  -4  10   5     2554.53     2704.26    121.37 o 
  -3  10   5      197.83      225.60      8.59 o 
  -2  10   5      168.54      182.27     11.87 o 
  -1  10   5     1297.01     1327.63     27.29 o 
   0  10   5     2151.17     2153.42    172.90 o 
   1  10   5      734.83      713.33     56.13 o 
   2  10   5     2701.10     2645.23     51.18 o 
   3  10   5     1274.00     1208.88     35.41 o 
   4  10   5      104.71      105.17      6.06 o 
   5  10   5      587.90      574.34     32.06 o 
   6  10   5      518.21      514.14     20.98 o 
   7  10   5      350.07      340.63      9.50 o 
   8  10   5      308.87      338.59     19.81 o 
 -10  11   5      450.89      422.66     51.99 o 
  -9  11   5     2883.43     2810.79    184.70 o 
  -8  11   5       52.83       37.72      9.25 o 
  -7  11   5      294.39      282.82     10.84 o 
  -6  11   5     1372.94     1403.60     47.34 o 
  -5  11   5      418.69      464.68     16.55 o 
  -4  11   5       45.31       62.54     19.93 o 
  -3  11   5     1178.20     1210.02     75.66 o 
  -2  11   5     2131.98     2162.62    121.23 o 
  -1  11   5      205.78      191.58     12.52 o 
   0  11   5      813.29      829.24     18.71 o 
   1  11   5     1327.86     1247.06     26.59 o 
   2  11   5      162.59      141.15      6.47 o 
   3  11   5       73.22       71.24      5.55 o 
   4  11   5      548.06      523.63     13.69 o 
   5  11   5      608.90      589.36     36.00 o 
   6  11   5      758.60      742.22     19.09 o 
   7  11   5      659.48      659.61     16.20 o 
  -8  12   5     1308.97     1347.17     36.99 o 
  -7  12   5      150.22      154.59      7.49 o 
  -6  12   5       21.75       24.78     12.06 o 
  -5  12   5      208.24      219.02     12.47 o 
  -4  12   5     1619.87     1708.73     72.98 o 
  -3  12   5      774.30      726.89     46.82 o 
  -2  12   5       14.17       23.72      7.47 o 
  -1  12   5     3760.51     3776.48    298.73 o 
   0  12   5       14.46        9.62      9.31 o 
   1  12   5       45.16       35.88      9.90 o 
   2  12   5      309.48      298.08     11.18 o 
   3  12   5      470.91      440.69     21.90 o 
   4  12   5      648.32      597.95     18.42 o 
   5  12   5       71.92       81.82     11.13 o 
  -6  13   5     1486.02     1477.59    207.26 o 
  -5  13   5      108.19       98.79      9.55 o 
  -4  13   5      207.07      214.74     18.29 o 
  -3  13   5      312.51      288.65     14.20 o 
  -2  13   5      296.66      273.97     13.76 o 
  -1  13   5       30.75       49.40      8.46 o 
   1  13   5     1160.27     1128.36     74.35 o 
   2  13   5       40.05       24.95      9.51 o 
   3  13   5        0.09        7.56      4.54 o 
 -15   0   6      203.36      238.67     11.67 o 
 -14   0   6      765.37      754.68     27.14 o 
 -13   0   6     2747.85     2812.06     70.42 o 
 -12   0   6      695.17      728.45     28.33 o 
 -11   0   6     2284.71     2197.56     74.48 o 
 -10   0   6     5234.23     5212.09    119.46 o 
  -9   0   6       74.28       81.43      4.33 o 
  -8   0   6      134.10      115.27      4.98 o 
  -7   0   6     1733.53     1713.93     39.87 o 
  -6   0   6     1192.54     1169.11     22.66 o 
  -5   0   6     5162.25     4784.88    483.69 o 
  -4   0   6      500.35      411.69     11.07 o 
  -3   0   6    10661.67    10890.35    359.24 o 
  -2   0   6     4676.29     4717.00     88.54 o 
  -1   0   6     1093.78     1052.62     25.83 o 
   0   0   6      317.83      330.46     10.23 o 
   1   0   6     3109.50     2993.02     68.06 o 
   2   0   6     4029.01     3930.15     72.05 o 
   3   0   6     1203.15     1271.86     31.69 o 
   4   0   6     5117.62     5133.79    110.15 o 
   5   0   6     3321.97     3253.35     97.70 o 
   6   0   6      181.27      196.97      5.84 o 
   7   0   6      257.65      225.42     14.56 o 
   8   0   6     1462.85     1669.61     59.14 o 
  10   0   6      659.88      732.91     31.60 o 
  11   0   6     2307.61     2470.58    112.91 o 
  12   0   6      506.31      539.62     30.42 o 
 -15   1   6     1923.41     1977.52     54.77 o 
 -14   1   6      119.51      127.38     14.10 o 
 -13   1   6       13.43       28.63      6.23 o 
 -12   1   6     3009.89     3140.41     61.57 o 
 -11   1   6      230.61      262.69     25.31 o 
 -10   1   6      682.29      660.22     14.59 o 
  -9   1   6     2316.71     2397.92     45.58 o 
  -8   1   6     1933.63     1967.12     41.61 o 
  -7   1   6     2163.80     2191.25     50.14 o 
  -6   1   6     1293.81     1270.44     39.53 o 
  -5   1   6     3475.58     3541.91     57.47 o 
  -4   1   6     2452.53     2448.87     39.33 o 
  -3   1   6       16.54       15.89      3.96 o 
  -2   1   6     4139.37     4211.42     59.67 o 
  -1   1   6     1568.68     1576.97     23.17 o 
   0   1   6     1774.41     1769.13     28.59 o 
   1   1   6     2531.03     2490.40     36.10 o 
   2   1   6     2733.48     2865.64     69.09 o 
   3   1   6     3748.33     3749.73     49.20 o 
   4   1   6     1214.30     1206.67     20.53 o 
   5   1   6      451.01      430.06      5.91 o 
   6   1   6     3007.06     3064.77     47.92 o 
   7   1   6      474.72      470.66      9.83 o 
   8   1   6      198.30      200.30     18.62 o 
   9   1   6     1419.06     1470.35     91.54 o 
  10   1   6      366.69      380.82     16.51 o 
  12   1   6       48.33       69.76     27.08 o 
 -15   2   6       71.73       50.60      7.37 o 
 -14   2   6     1795.71     1785.65    130.81 o 
 -13   2   6      441.15      438.21     13.72 o 
 -12   2   6        5.94       19.77      3.60 o 
 -11   2   6      527.96      524.64     27.67 o 
 -10   2   6     2942.68     2907.50     58.85 o 
  -9   2   6      158.47      190.22     13.09 o 
  -8   2   6      302.32      279.11     17.91 o 
  -7   2   6    11219.75    11420.52    204.70 o 
  -6   2   6      891.20      877.23     32.22 o 
  -5   2   6      452.22      427.87      7.97 o 
  -4   2   6     1716.13     1600.32     33.12 o 
  -3   2   6      779.21      764.99     27.12 o 
  -2   2   6     7168.34     7300.45    204.90 o 
  -1   2   6      104.97      110.80      3.15 o 
   0   2   6     2640.12     2632.57     52.55 o 
   1   2   6     2684.85     2593.80     43.35 o 
   2   2   6      283.07      297.06      5.76 o 
   3   2   6      378.94      351.46     10.20 o 
   4   2   6     2897.88     2916.14     58.32 o 
   5   2   6     1575.64     1521.23     37.32 o 
   6   2   6       35.51       45.34     11.27 o 
   7   2   6      396.52      372.30     11.72 o 
   8   2   6     4240.17     4336.16    174.99 o 
   9   2   6       48.24       44.32      7.20 o 
  10   2   6        7.72       13.79     10.38 o 
  11   2   6      956.10      899.80     26.61 o 
  12   2   6       12.15       -3.56     21.37 o 
 -14   3   6      290.99      307.60     36.13 o 
 -13   3   6       89.31       98.35      9.32 o 
 -12   3   6     3142.98     3322.11     64.22 o 
 -11   3   6      974.15      937.82     19.95 o 
 -10   3   6      170.58      181.54      7.34 o 
  -9   3   6      138.92      141.00      4.21 o 
  -8   3   6     1023.19     1068.35     18.67 o 
  -7   3   6     3605.76     3432.17     49.31 o 
  -6   3   6       70.06       82.33     11.21 o 
  -5   3   6     2493.32     2398.92     38.96 o 
  -4   3   6     2515.35     2424.84     89.92 o 
  -3   3   6       50.40       49.19      4.39 o 
  -2   3   6     3270.43     3263.04     51.58 o 
  -1   3   6      883.67      899.67     18.80 o 
   0   3   6     2912.57     2857.07     87.06 o 
   1   3   6      329.73      325.42      7.25 o 
   2   3   6      114.01      103.11      2.55 o 
   3   3   6     9633.36    10042.49    303.64 o 
   4   3   6      778.37      769.64     14.05 o 
   5   3   6      121.29      113.34      6.31 o 
   6   3   6     1315.10     1318.81     20.45 o 
   7   3   6       12.54       -5.25      7.08 o 
   8   3   6       51.39       45.00      5.16 o 
   9   3   6      561.28      610.36     13.05 o 
  10   3   6      920.62      900.79     25.44 o 
  11   3   6       92.96       84.42     16.23 o 
 -14   4   6      435.79      433.25     17.12 o 
 -13   4   6      872.23      841.72     29.48 o 
 -12   4   6      234.24      233.09     20.98 o 
 -11   4   6     1258.75     1252.86     33.29 o 
 -10   4   6     2595.41     2553.85    126.14 o 
  -9   4   6       21.16       29.72      2.75 o 
  -8   4   6       44.10       46.80      2.94 o 
  -7   4   6     1956.15     1936.01     45.36 o 
  -6   4   6      143.18      147.79      9.27 o 
  -5   4   6     3470.54     3369.58     44.00 o 
  -4   4   6     2141.63     2041.87     87.26 o 
  -3   4   6     3171.42     3092.79     37.54 o 
  -2   4   6     1525.98     1490.22     45.25 o 
  -1   4   6     1004.20      972.58     16.30 o 
   0   4   6      255.76      228.48      4.51 o 
   1   4   6      997.75      954.71     19.87 o 
   2   4   6     1464.60     1496.93     25.54 o 
   3   4   6      407.26      385.77      8.32 o 
   4   4   6     1861.16     1882.14     62.81 o 
   5   4   6     1419.35     1472.36     26.40 o 
   6   4   6      138.53      119.53     10.52 o 
   7   4   6      602.80      604.26     24.91 o 
   8   4   6      577.34      579.29     12.41 o 
   9   4   6        3.42       19.22      9.35 o 
  10   4   6       47.58       50.62      5.98 o 
  11   4   6      824.63      869.79     37.92 o 
 -14   5   6       31.61       14.29      6.68 o 
 -13   5   6       89.05       74.40     34.23 o 
 -12   5   6      227.00      219.50     13.22 o 
 -11   5   6       23.49       32.62     11.55 o 
 -10   5   6      595.45      570.43     24.91 o 
  -9   5   6      405.77      397.01     25.30 o 
  -8   5   6     2887.47     2907.80    102.58 o 
  -7   5   6     1119.88     1098.53     18.02 o 
  -6   5   6     3553.49     3422.43    151.13 o 
  -5   5   6      390.48      365.14     15.32 o 
  -4   5   6      244.08      237.27      7.75 o 
  -3   5   6      513.49      519.65     18.56 o 
  -2   5   6      147.59      136.44      4.19 o 
  -1   5   6     2459.25     2536.12     33.77 o 
   0   5   6     1511.11     1512.94     25.20 o 
   1   5   6     2620.81     2689.41     50.17 o 
   2   5   6     1348.19     1360.63     49.50 o 
   3   5   6      299.84      303.88      9.70 o 
   4   5   6      282.70      246.18     12.92 o 
   5   5   6       57.80       51.46      5.06 o 
   6   5   6      518.44      518.57     14.54 o 
   7   5   6     1434.58     1418.11     38.33 o 
   8   5   6       92.83       69.17     11.51 o 
   9   5   6      902.56      914.10     48.26 o 
  10   5   6      222.60      245.62     18.73 o 
  11   5   6      185.96      173.25     13.75 o 
 -13   6   6       49.88       76.23      8.65 o 
 -12   6   6      359.37      362.92     10.90 o 
 -11   6   6        1.72       -5.22      5.22 o 
 -10   6   6      464.15      475.85     46.26 o 
  -9   6   6     1381.15     1389.08     25.39 o 
  -8   6   6       12.08       12.29      8.63 o 
  -7   6   6      352.66      311.28     33.17 o 
  -6   6   6      212.21      213.28     10.84 o 
  -5   6   6        6.28        4.69      6.16 o 
  -4   6   6       61.96       57.16      4.14 o 
  -3   6   6      113.59      109.34     11.62 o 
  -2   6   6     2557.79     2533.95     60.98 o 
  -1   6   6        1.96       -4.41      8.79 o 
   0   6   6      516.67      497.83     47.60 o 
   1   6   6     1140.40     1181.86     23.41 o 
   2   6   6      206.60      189.15     17.77 o 
   3   6   6       37.09       41.58      8.79 o 
   4   6   6        8.30       14.71      4.31 o 
   5   6   6      491.74      435.12     32.13 o 
   6   6   6      281.69      268.91     20.97 o 
   7   6   6       77.09       89.01      5.25 o 
   8   6   6     1395.82     1477.74     27.72 o 
   9   6   6        9.83        2.65      8.48 o 
  10   6   6      152.98      157.40     13.90 o 
 -13   7   6        9.83       24.55      6.83 o 
 -12   7   6      932.67      882.84     29.65 o 
 -11   7   6      254.26      229.92     10.34 o 
 -10   7   6      109.88       75.04     15.65 o 
  -9   7   6      145.52      165.45     10.16 o 
  -8   7   6       44.22       52.50      5.06 o 
  -7   7   6      881.34      875.53     32.60 o 
  -6   7   6      101.89       79.22      7.54 o 
  -5   7   6      905.67      884.24     46.27 o 
  -4   7   6      345.28      299.48     37.37 o 
  -3   7   6       36.08       42.13      2.65 o 
  -2   7   6     1172.94     1114.07     82.29 o 
  -1   7   6      130.91      149.87      4.83 o 
   0   7   6       17.69        9.20      6.23 o 
   1   7   6       19.26       33.94      5.04 o 
   2   7   6      127.29      127.37     14.29 o 
   3   7   6     1266.26     1289.01     22.90 o 
   4   7   6       10.35       25.13     26.88 o 
   5   7   6     1032.69      968.74     43.34 o 
   6   7   6       71.42       72.72     10.49 o 
   7   7   6        6.25        7.27      4.53 o 
   8   7   6       16.78       -0.01      4.76 o 
   9   7   6       73.76       55.09      4.82 o 
  10   7   6       81.62       99.01      7.05 o 
 -12   8   6        1.58       -6.95      6.95 o 
 -11   8   6        0.17        7.57      6.40 o 
 -10   8   6        3.44        5.63      4.71 o 
  -9   8   6        1.73        6.92      8.15 o 
  -8   8   6        2.62       -2.85      4.64 o 
  -7   8   6       34.73       33.68      3.94 o 
  -6   8   6       33.94       34.08     21.97 o 
  -5   8   6       32.28       30.13      7.61 o 
  -4   8   6        0.88        5.23      3.43 o 
  -3   8   6       51.70       47.48     13.77 o 
  -2   8   6       48.57       36.25      3.26 o 
  -1   8   6      139.00      123.24      8.39 o 
   0   8   6        1.84       32.23     19.34 o 
   1   8   6        2.17       -5.25      5.25 o 
   2   8   6       20.70       21.14      4.79 o 
   3   8   6      170.14      170.54      6.03 o 
   4   8   6      242.31      229.53      9.25 o 
   5   8   6       73.69       76.05      6.46 o 
   6   8   6       48.66       52.26      7.09 o 
   7   8   6       46.99       48.37      4.99 o 
   8   8   6      112.98      105.34     18.52 o 
   9   8   6        5.89       12.24      6.42 o 
 -11   9   6        8.89       22.12      9.17 o 
 -10   9   6      399.92      396.94     15.43 o 
  -9   9   6      322.79      314.13     52.00 o 
  -8   9   6     1399.68     1385.11     94.68 o 
  -7   9   6       14.63       11.50      4.85 o 
  -6   9   6       66.82       75.30      9.64 o 
  -5   9   6       23.54       12.76      7.43 o 
  -4   9   6      143.04      152.01     25.70 o 
  -3   9   6      184.75      162.91      7.87 o 
  -2   9   6      410.64      390.31     14.03 o 
  -1   9   6      330.70      320.48     26.29 o 
   0   9   6      670.89      616.21     19.34 o 
   1   9   6       41.06       24.82      8.65 o 
   2   9   6      480.83      444.63     12.39 o 
   3   9   6      158.57      151.38      6.12 o 
   4   9   6       11.66       16.43     11.02 o 
   5   9   6      779.55      747.97     18.50 o 
   6   9   6       14.24       17.18      9.21 o 
   7   9   6      278.67      265.81      8.51 o 
   8   9   6       10.16        2.99      5.38 o 
 -10  10   6       43.33       53.71      8.61 o 
  -9  10   6        2.96       -1.94      7.00 o 
  -8  10   6        0.42       51.97     41.77 o 
  -7  10   6      148.44      171.12      7.78 o 
  -6  10   6       29.04       51.75     24.19 o 
  -5  10   6      141.21      136.12     36.72 o 
  -4  10   6      427.13      460.10     18.62 o 
  -3  10   6       86.13       56.78      6.62 o 
  -2  10   6       55.53       53.04     17.11 o 
  -1  10   6       59.10       60.33      6.95 o 
   0  10   6       81.21       88.92      7.74 o 
   1  10   6      622.62      586.17     14.45 o 
   2  10   6       19.23       18.16      5.90 o 
   3  10   6       12.58       21.68      5.02 o 
   4  10   6       19.16       22.80     15.34 o 
   5  10   6       66.49       79.08     17.52 o 
   6  10   6       11.23       11.17      4.51 o 
   7  10   6       54.10       40.50     10.21 o 
  -8  11   6      123.48      128.25     38.75 o 
  -7  11   6       84.71       91.21     12.39 o 
  -6  11   6      424.66      413.73     65.57 o 
  -5  11   6        7.95       -3.72     10.29 o 
  -4  11   6       59.48       40.55      8.74 o 
  -3  11   6       20.80        2.53     20.72 o 
  -2  11   6       91.36       94.58     12.00 o 
  -1  11   6        1.99       -7.05      7.05 o 
   0  11   6     1223.22     1145.68     39.73 o 
   1  11   6     1503.97     1449.46     37.90 o 
   2  11   6       63.51       71.04      7.67 o 
   3  11   6       57.23       70.25     15.28 o 
   4  11   6       79.66       56.48      5.65 o 
   5  11   6      142.07      154.07     16.85 o 
  -6  12   6        6.01       20.81      8.59 o 
  -5  12   6      670.06      702.29     25.96 o 
  -4  12   6     1324.19     1252.57     97.70 o 
  -3  12   6       18.44       19.41     11.41 o 
  -2  12   6       71.40       47.14      7.58 o 
  -1  12   6       31.67       32.94     18.42 o 
   0  12   6        2.79        9.05      6.95 o 
   1  12   6      483.60      455.31     24.46 o 
   2  12   6       19.55       36.69      7.08 o 
   3  12   6      143.90      135.18      8.32 o 
 -14   1   7      130.49      128.94     13.90 o 
 -13   1   7      128.87      136.54      6.91 o 
 -12   1   7      554.11      561.95     20.85 o 
 -11   1   7      161.15      154.61      8.00 o 
 -10   1   7       64.18       49.09      5.05 o 
  -9   1   7      286.06      268.19      9.56 o 
  -8   1   7       28.59       30.86      4.00 o 
  -7   1   7      436.01      408.61      8.68 o 
  -6   1   7      488.56      464.37     43.27 o 
  -5   1   7      291.36      285.34      8.77 o 
  -4   1   7       47.47       20.07      4.85 o 
  -3   1   7       71.98       57.87     10.23 o 
  -2   1   7      407.27      436.17     12.84 o 
  -1   1   7       35.75       40.34      5.54 o 
   0   1   7      384.43      373.79      8.62 o 
   1   1   7      468.90      453.21     24.54 o 
   2   1   7       75.80       73.69      3.71 o 
   3   1   7     2084.44     2065.94     35.11 o 
   4   1   7        1.91        2.21      5.56 o 
   5   1   7       27.91       24.74      1.60 o 
   6   1   7        3.01        4.65      6.48 o 
   7   1   7       16.80        2.85     21.31 o 
   8   1   7      248.22      255.71     11.36 o 
   9   1   7       14.27       13.56      6.18 o 
  10   1   7      286.42      284.41     13.75 o 
 -14   2   7       38.34       29.54     15.93 o 
 -13   2   7        3.53        3.95     12.59 o 
 -12   2   7       27.57       33.02     18.82 o 
 -11   2   7      270.94      259.77      8.01 o 
 -10   2   7      156.57      150.89     15.41 o 
  -9   2   7      120.68      117.35      7.21 o 
  -8   2   7       50.90       40.28     10.75 o 
  -7   2   7      431.87      427.60     13.05 o 
  -6   2   7       39.32       25.62      2.64 o 
  -5   2   7      726.16      749.27     13.33 o 
  -4   2   7       29.14       41.53      5.51 o 
  -3   2   7      261.68      230.04     11.28 o 
  -2   2   7      911.11      939.31     19.21 o 
  -1   2   7      117.32      127.54      6.16 o 
   0   2   7        0.66        4.52      5.21 o 
   1   2   7       10.13        7.59     12.73 o 
   2   2   7       69.59       68.17      9.56 o 
   3   2   7      228.27      223.00      5.13 o 
   4   2   7      640.41      601.56     25.10 o 
   5   2   7      464.71      449.76      9.36 o 
   6   2   7      106.59      109.84      4.79 o 
   7   2   7       72.39       84.39      6.60 o 
   8   2   7      139.03      119.09     18.79 o 
   9   2   7        4.29        1.55      7.26 o 
  10   2   7       34.21       80.03     10.23 o 
 -14   3   7       50.85       28.20      7.23 o 
 -13   3   7      275.38      248.56     26.42 o 
 -12   3   7       31.37       29.73      7.66 o 
 -11   3   7      165.68      148.43      6.02 o 
 -10   3   7     1958.89     2033.27    109.50 o 
  -9   3   7        1.96       -1.49      4.27 o 
  -8   3   7      457.95      453.19     25.23 o 
  -7   3   7      263.19      262.89     11.74 o 
  -6   3   7      157.58      160.64     16.20 o 
  -5   3   7      310.48      327.00     12.50 o 
  -4   3   7        7.18        8.24      7.08 o 
  -3   3   7     4014.43     4165.62    169.23 o 
  -2   3   7      108.86      117.80      9.81 o 
  -1   3   7      123.17      119.32     11.03 o 
   0   3   7     1533.37     1566.43     36.44 o 
   1   3   7      317.65      302.78      8.53 o 
   2   3   7      379.91      374.51     16.88 o 
   3   3   7        4.99       -3.47      3.47 o 
   4   3   7      891.36      897.19     23.51 o 
   5   3   7      312.02      295.66     17.17 o 
   6   3   7      302.19      301.27     11.67 o 
   7   3   7      671.10      673.35     25.37 o 
   8   3   7        3.81        0.04      3.67 o 
   9   3   7       22.79       31.89      5.49 o 
  10   3   7       27.31       13.76      6.31 o 
 -13   4   7      897.69      846.27     31.49 o 
 -12   4   7      493.19      483.88     19.28 o 
 -11   4   7       50.01       23.25      8.05 o 
 -10   4   7     1116.20     1068.99     57.04 o 
  -9   4   7      151.40      145.17      7.47 o 
  -8   4   7      299.71      277.12     28.39 o 
  -7   4   7      144.26      131.39     12.61 o 
  -6   4   7      434.35      406.36     24.81 o 
  -5   4   7     3028.86     3059.04    148.90 o 
  -4   4   7       79.52       88.74     11.20 o 
  -3   4   7     1213.68     1190.39     33.49 o 
  -2   4   7     1190.84     1109.86     20.72 o 
  -1   4   7      101.98       93.40      4.95 o 
   0   4   7       29.85       29.84      4.13 o 
   1   4   7      944.86      921.76     42.23 o 
   2   4   7     2176.42     2240.43     37.63 o 
   3   4   7      299.01      281.15     22.16 o 
   4   4   7        1.40       -7.26     11.54 o 
   5   4   7     2065.87     2087.40     41.22 o 
   6   4   7       22.31       16.09      3.86 o 
   7   4   7      155.78      149.44     10.34 o 
   8   4   7      300.13      296.09     18.12 o 
   9   4   7      111.06      113.28     16.36 o 
  10   4   7      419.20      478.75     15.47 o 
 -13   5   7      945.41     1008.24     35.65 o 
 -12   5   7      519.89      476.93     18.67 o 
 -11   5   7      196.38      231.63     17.11 o 
 -10   5   7      619.34      638.40     67.01 o 
  -9   5   7        1.77       15.67      7.06 o 
  -8   5   7       98.16       97.58     16.85 o 
  -7   5   7     1587.51     1582.61     55.84 o 
  -6   5   7     1510.03     1455.12     45.42 o 
  -5   5   7        8.67        9.46      7.67 o 
  -4   5   7      299.84      275.20     19.98 o 
  -3   5   7     3222.13     3174.58    107.02 o 
  -2   5   7      126.06      124.13     11.64 o 
  -1   5   7      540.22      519.17     12.52 o 
   0   5   7     1194.01     1163.92     98.15 o 
   1   5   7      356.66      337.90     43.27 o 
   2   5   7      442.35      411.99     26.62 o 
   3   5   7      942.49      965.92     41.44 o 
   4   5   7      619.45      626.06     15.54 o 
   5   5   7       14.81       11.41      5.72 o 
   6   5   7        3.10       -9.77     11.42 o 
   7   5   7      403.35      390.73     11.02 o 
   8   5   7       95.53      115.68      5.64 o 
   9   5   7       53.17       48.96      9.72 o 
 -12   6   7      117.98      103.49     34.36 o 
 -11   6   7     1779.88     1933.39     96.45 o 
 -10   6   7      780.45      794.16     27.54 o 
  -9   6   7      789.30      798.36     23.64 o 
  -8   6   7     1911.91     1840.41     38.81 o 
  -7   6   7     1322.39     1278.44     54.22 o 
  -6   6   7      276.79      259.81      5.72 o 
  -5   6   7      893.73      873.17     50.55 o 
  -4   6   7      614.08      617.96     17.57 o 
  -3   6   7       18.28       19.52      2.43 o 
  -2   6   7     4161.97     4242.53    253.29 o 
  -1   6   7      968.65      970.44    103.99 o 
   0   6   7       52.04       49.00      5.80 o 
   1   6   7      803.43      826.11     19.54 o 
   2   6   7      612.45      652.49     30.62 o 
   3   6   7      114.17      100.83     18.16 o 
   4   6   7      171.34      179.36      9.77 o 
   5   6   7     1751.80     1811.05     37.89 o 
   6   6   7      416.95      432.22     20.80 o 
   7   6   7      672.33      690.70     37.27 o 
   8   6   7     1615.70     1702.50     55.67 o 
   9   6   7       10.23       30.55      6.89 o 
 -12   7   7      161.31      145.34     23.41 o 
 -11   7   7      289.80      247.09     15.03 o 
 -10   7   7     2655.60     2772.83    104.00 o 
  -9   7   7       92.68      110.37     23.73 o 
  -8   7   7      613.54      612.13     31.59 o 
  -7   7   7      766.49      775.75     24.74 o 
  -6   7   7     1944.56     2011.88    110.31 o 
  -5   7   7      334.86      315.62     15.83 o 
  -4   7   7       37.07       38.19      8.06 o 
  -3   7   7     3630.54     3675.85    313.81 o 
  -2   7   7        3.25       23.42     12.52 o 
  -1   7   7        5.56        2.62      5.25 o 
   0   7   7     5503.84     5759.06    109.80 o 
   1   7   7      178.32      181.06      7.03 o 
   2   7   7       22.41       13.79      8.79 o 
   3   7   7     1318.12     1388.28     41.57 o 
   4   7   7      445.58      499.37     14.49 o 
   5   7   7      907.16      866.01     20.20 o 
   6   7   7      528.30      533.89     12.46 o 
   7   7   7      543.87      557.49     31.52 o 
   8   7   7      312.34      289.17     13.53 o 
 -11   8   7      175.16      167.09     15.52 o 
 -10   8   7      570.33      533.69     42.18 o 
  -9   8   7       19.46       -4.31     12.06 o 
  -8   8   7     2252.70     2380.18    134.44 o 
  -7   8   7       56.13       60.42     16.17 o 
  -6   8   7      519.36      511.37    103.79 o 
  -5   8   7     3456.78     3682.82    180.90 o 
  -4   8   7      121.28      120.70     29.24 o 
  -3   8   7      214.95      217.07     14.10 o 
  -2   8   7      525.48      486.45     49.96 o 
  -1   8   7      385.90      397.87     12.65 o 
   0   8   7      360.27      297.94     16.06 o 
   1   8   7      194.51      188.42     20.65 o 
   2   8   7     2340.93     2437.91     66.49 o 
   3   8   7       83.29       58.58      5.79 o 
   4   8   7       66.63       56.45      5.67 o 
   5   8   7     1041.09     1078.20     28.41 o 
   6   8   7      104.07       90.39     14.95 o 
   7   8   7     1136.18     1168.46     36.06 o 
 -10   9   7     1333.95     1373.42     48.39 o 
  -9   9   7      110.37      108.88     10.43 o 
  -8   9   7      153.05      176.90     11.18 o 
  -7   9   7      891.79      909.98     31.85 o 
  -6   9   7     2176.30     2267.95    126.22 o 
  -5   9   7       66.14       66.64      8.59 o 
  -4   9   7      442.39      445.14     59.54 o 
  -3   9   7     2775.15     2814.44    310.72 o 
  -2   9   7      142.37      141.30     14.95 o 
  -1   9   7        8.83       28.55      7.32 o 
   0   9   7     1775.36     1834.20    138.81 o 
   1   9   7      743.74      725.70     24.33 o 
   2   9   7       19.78       25.17      4.94 o 
   3   9   7      951.61      966.19     23.55 o 
   4   9   7      605.45      588.86     20.33 o 
   5   9   7      295.76      296.44     12.13 o 
   6   9   7      476.62      468.88     13.52 o 
  -8  10   7     1380.95     1380.35     98.15 o 
  -7  10   7      459.75      516.07     98.48 o 
  -6  10   7      241.36      215.11     36.00 o 
  -5  10   7      337.80      319.45     14.87 o 
  -4  10   7      371.16      354.59     27.47 o 
  -3  10   7       32.27       10.90     11.61 o 
  -2  10   7     2310.47     2453.88    155.92 o 
  -1  10   7      621.73      639.28     26.88 o 
   0  10   7      128.10      128.48      7.08 o 
   1  10   7      453.61      420.92     31.41 o 
   2  10   7      762.27      730.23     21.25 o 
   3  10   7      189.83      176.56     13.44 o 
   4  10   7       57.39       73.44     30.03 o 
   5  10   7      820.99      799.79     20.82 o 
  -6  11   7      609.22      623.60     25.83 o 
  -5  11   7       96.61       96.19     32.13 o 
  -4  11   7      146.49      150.54      9.69 o 
  -3  11   7     1096.12     1037.09     86.35 o 
  -2  11   7        2.77       30.14     30.82 o 
  -1  11   7       97.54       96.65      8.90 o 
   0  11   7     1443.98     1425.99     69.11 o 
   1  11   7      395.81      374.46     27.54 o 
   2  11   7       25.18       13.29      5.44 o 
   3  11   7      832.70      863.90     36.72 o 
 -13   0   8       25.54        8.52      5.90 o 
 -12   0   8        6.43       19.93      8.65 o 
 -11   0   8     1826.94     1876.02     84.32 o 
 -10   0   8      514.34      522.31     22.29 o 
  -9   0   8      936.61     1077.01     39.47 o 
  -8   0   8     3011.77     3333.71    110.94 o 
  -7   0   8     3231.18     3526.48    116.58 o 
  -6   0   8      325.73      293.09     14.42 o 
  -5   0   8      973.64     1026.92     36.19 o 
  -4   0   8      623.64      673.38     24.65 o 
  -3   0   8      200.31      197.49     12.06 o 
  -2   0   8      889.29      859.72     31.47 o 
  -1   0   8     2378.80     2554.11     84.06 o 
   0   0   8     1049.12     1179.69     42.23 o 
   1   0   8      349.50      337.04     39.67 o 
   2   0   8     2343.14     2330.66     78.68 o 
   3   0   8      734.11      722.29     30.03 o 
   4   0   8      227.56      232.50     15.08 o 
   5   0   8       83.31       81.17     10.36 o 
   6   0   8       61.20       60.06      8.13 o 
   7   0   8     1115.50     1162.90     55.08 o 
   8   0   8      195.66      139.40     14.42 o 
   9   0   8      327.34      337.15     20.59 o 
 -13   1   8      912.30      968.35     66.49 o 
 -12   1   8      867.69      906.86     25.93 o 
 -11   1   8        4.21        4.39      5.10 o 
 -10   1   8     1186.73     1154.03     24.93 o 
  -9   1   8     1655.68     1710.96     58.81 o 
  -8   1   8       12.47       17.22      5.61 o 
  -7   1   8       23.04       44.64      5.62 o 
  -6   1   8     3626.68     3689.16    172.64 o 
  -5   1   8      380.65      355.31     18.82 o 
  -4   1   8      775.15      785.42     24.06 o 
  -3   1   8     1386.19     1388.23     97.96 o 
  -2   1   8     2900.91     3187.44     74.41 o 
  -1   1   8     2045.34     2060.63     62.22 o 
   0   1   8      583.25      599.63     22.85 o 
   1   1   8      758.06      730.98     28.41 o 
   2   1   8     1339.47     1354.60     23.68 o 
   3   1   8      753.25      776.14     57.63 o 
   4   1   8      231.80      246.24     21.18 o 
   5   1   8     2325.34     2495.48     60.56 o 
   6   1   8      687.81      722.52     33.50 o 
   7   1   8      146.43      150.40      9.84 o 
   8   1   8      235.60      276.46     47.86 o 
   9   1   8     1424.91     1470.94     50.62 o 
 -13   2   8      303.44      283.18     17.24 o 
 -12   2   8       13.81       20.04     13.31 o 
 -11   2   8     3726.08     3957.35     99.29 o 
 -10   2   8      153.09      125.53     20.19 o 
  -9   2   8        0.48       -5.11      5.11 o 
  -8   2   8      988.49      957.47     21.21 o 
  -7   2   8      157.71      150.19      6.10 o 
  -6   2   8     2188.94     2234.86    133.36 o 
  -5   2   8      590.34      592.77     47.41 o 
  -4   2   8     3816.51     3836.63     72.19 o 
  -3   2   8     1460.19     1459.92     93.89 o 
  -2   2   8      368.95      387.80     31.14 o 
  -1   2   8     2101.10     2112.98     31.13 o 
   0   2   8      133.48      143.77      4.19 o 
   1   2   8     1104.41     1099.02     20.58 o 
   2   2   8      496.45      528.79     17.24 o 
   3   2   8      335.64      328.06      8.35 o 
   4   2   8     2722.80     2920.58     57.51 o 
   5   2   8      841.44      867.97     28.19 o 
   6   2   8      521.15      537.69     14.26 o 
   7   2   8      601.17      629.55     19.54 o 
   8   2   8        2.79       12.77     20.26 o 
   9   2   8        2.08       26.36     11.67 o 
 -12   3   8      212.13      191.71     21.05 o 
 -11   3   8        5.84        4.03      6.03 o 
 -10   3   8      528.84      533.57     19.93 o 
  -9   3   8     2764.53     2844.43    202.21 o 
  -8   3   8        9.21        2.32      3.87 o 
  -7   3   8       30.65       37.20     22.75 o 
  -6   3   8     2963.27     2949.98     57.50 o 
  -5   3   8       38.01       38.65      6.49 o 
  -4   3   8     1105.38     1114.67     25.11 o 
  -3   3   8      772.21      767.41     15.73 o 
  -2   3   8      691.00      730.17     22.81 o 
  -1   3   8     1460.17     1470.24     25.58 o 
   0   3   8      728.59      708.86     13.01 o 
   1   3   8      732.11      736.77     13.48 o 
   2   3   8      691.62      694.05     20.13 o 
   3   3   8       67.22       60.68      5.20 o 
   4   3   8        7.72       24.64     11.12 o 
   5   3   8     1277.54     1235.87     23.35 o 
   6   3   8      494.47      485.10     16.88 o 
   7   3   8        0.52        3.74     17.35 o 
   8   3   8      288.68      279.60     21.18 o 
 -12   4   8       11.21       21.70      7.84 o 
 -11   4   8      598.38      639.96     23.87 o 
 -10   4   8      304.89      281.83     22.62 o 
  -9   4   8      428.27      424.59     46.42 o 
  -8   4   8      616.79      607.49     33.90 o 
  -7   4   8     2306.83     2466.78    176.70 o 
  -6   4   8      435.22      413.41     26.55 o 
  -5   4   8     2036.03     2047.53     79.09 o 
  -4   4   8       50.44       47.22     11.66 o 
  -3   4   8      664.98      693.72     27.17 o 
  -2   4   8      404.26      426.48     20.62 o 
  -1   4   8     1075.37     1112.88     19.63 o 
   0   4   8     1298.14     1335.64     23.34 o 
   1   4   8      577.32      547.22     13.62 o 
   2   4   8     1348.86     1403.62     29.64 o 
   3   4   8       93.58       95.79      5.55 o 
   4   4   8     1003.68     1009.90     21.46 o 
   5   4   8      316.98      313.10     20.72 o 
   6   4   8        7.08       17.89      8.46 o 
   7   4   8      565.54      609.13     18.82 o 
   8   4   8      400.14      400.59     13.78 o 
 -12   5   8      569.86      505.22     31.80 o 
 -11   5   8        9.96       49.96     27.21 o 
 -10   5   8      535.63      561.16     40.72 o 
  -9   5   8      233.17      209.48     10.92 o 
  -8   5   8        8.42       26.88      7.45 o 
  -7   5   8        2.66       -4.14      4.14 o 
  -6   5   8      550.96      491.75     18.14 o 
  -5   5   8      598.81      636.69     33.37 o 
  -4   5   8       87.03       64.18      8.17 o 
  -3   5   8      981.64      992.71     55.11 o 
  -2   5   8      871.30      872.28     16.40 o 
  -1   5   8      300.23      283.24      8.13 o 
   0   5   8       46.94       50.75      4.38 o 
   1   5   8       40.10       71.34     15.47 o 
   2   5   8      994.24     1033.61     63.67 o 
   3   5   8      390.37      417.53     11.26 o 
   4   5   8      871.72      842.01     19.06 o 
   5   5   8      285.63      354.20     25.07 o 
   6   5   8      122.10      120.66     11.96 o 
   7   5   8      106.67      122.69     12.81 o 
   8   5   8       60.85       37.19      6.26 o 
 -11   6   8      422.97      428.25     17.85 o 
 -10   6   8       62.63       47.79      8.67 o 
  -9   6   8        2.57        4.20     10.36 o 
  -8   6   8       58.57       51.74     19.80 o 
  -7   6   8     1055.44     1040.49    103.79 o 
  -6   6   8      444.68      411.15     24.68 o 
  -5   6   8      404.04      420.71     32.89 o 
  -4   6   8      481.53      458.31     31.90 o 
  -3   6   8        6.65       18.62      6.82 o 
  -2   6   8       11.56       14.64      5.34 o 
  -1   6   8      165.11      157.53      6.23 o 
   0   6   8      165.04      194.63     17.31 o 
   1   6   8      124.87      119.60     30.95 o 
   2   6   8      151.78      140.19      8.59 o 
   3   6   8      310.38      323.72     10.06 o 
   4   6   8      345.15      308.88     11.08 o 
   5   6   8      132.71      107.43     13.22 o 
   6   6   8       54.73       74.63      5.37 o 
   7   6   8       74.53       60.41     15.88 o 
 -10   7   8       54.29       81.22      8.10 o 
  -9   7   8      342.17      288.36     36.91 o 
  -8   7   8      544.31      559.02     31.73 o 
  -7   7   8      131.15      142.26     35.28 o 
  -6   7   8       62.22       74.80      7.59 o 
  -5   7   8       34.58       17.70      9.70 o 
  -4   7   8       15.47       24.53      5.36 o 
  -3   7   8       81.13       93.84     11.28 o 
  -2   7   8       11.11       25.03      5.98 o 
  -1   7   8     1166.17     1201.06     55.54 o 
   0   7   8       41.34       48.35     18.56 o 
   1   7   8      287.90      293.23      8.95 o 
   2   7   8      112.00       86.24     22.62 o 
   3   7   8        3.46       -5.99      6.23 o 
   4   7   8        2.51       20.50      6.36 o 
   5   7   8        2.82        6.11      6.75 o 
   6   7   8      489.30      473.90     15.95 o 
  -9   8   8        4.26       -8.29     15.21 o 
  -8   8   8        3.98        1.93      8.26 o 
  -7   8   8      189.28      173.12      8.99 o 
  -6   8   8        0.84       11.03      8.55 o 
  -5   8   8      382.05      381.22     27.54 o 
  -4   8   8      156.36      126.18      8.72 o 
  -3   8   8       15.34       15.86      5.97 o 
  -2   8   8        6.13        7.17      4.78 o 
  -1   8   8      108.64      103.66      8.10 o 
   0   8   8      205.15      186.48     28.33 o 
   1   8   8       12.82       15.91      5.10 o 
   2   8   8        1.62        7.50      8.46 o 
   3   8   8      146.83      180.49     12.79 o 
   4   8   8        7.41        5.43      7.80 o 
   5   8   8       57.31       62.22      5.18 o 
  -8   9   8        8.34       -7.04      7.04 o 
  -7   9   8      348.35      323.71     42.23 o 
  -6   9   8       31.86        4.35      8.91 o 
  -5   9   8       68.06       91.45      9.42 o 
  -4   9   8       76.19       63.35      9.10 o 
  -3   9   8        7.62       -7.47      7.47 o 
  -2   9   8       52.66       47.02      8.40 o 
  -1   9   8      219.45      217.24     29.05 o 
   0   9   8       44.64       27.73      6.70 o 
   1   9   8      283.20      258.02     31.87 o 
   2   9   8       18.44       25.30     14.95 o 
   3   9   8      304.71      294.70     49.57 o 
   4   9   8       40.04       44.20     10.56 o 
  -6  10   8        1.46       -9.56     19.28 o 
  -5  10   8       11.24       16.08      8.61 o 
  -4  10   8        4.79        3.91     15.08 o 
  -3  10   8       18.33       18.31      6.66 o 
  -2  10   8       66.19       44.11      8.25 o 
  -1  10   8      130.22      105.60      9.27 o 
   0  10   8      125.72      144.89     27.14 o 
   1  10   8        0.40       11.60      6.23 o 
   2  10   8       82.65       94.13     18.95 o 
 -11   1   9       45.96       30.67      5.38 o 
 -10   1   9       34.19       35.73      5.16 o 
  -9   1   9      620.75      649.64     20.06 o 
  -8   1   9        8.79       29.95     10.95 o 
  -7   1   9       10.61       12.76      5.65 o 
  -6   1   9       96.11      120.29     26.95 o 
  -5   1   9       99.78      115.78      7.02 o 
  -4   1   9      161.24      188.66      8.58 o 
  -3   1   9        5.35        7.86      6.35 o 
  -2   1   9       76.12       85.07      7.46 o 
  -1   1   9      409.92      427.31     20.98 o 
   0   1   9       52.03       45.79      7.66 o 
   1   1   9      185.98      194.84     11.67 o 
   2   1   9        0.76       -8.79      9.70 o 
   3   1   9        0.55       -5.63     15.41 o 
   4   1   9      118.09      117.45     19.80 o 
   5   1   9        3.95       -6.97     10.16 o 
   6   1   9      278.38      292.60     28.78 o 
   7   1   9       50.56       54.31     29.51 o 
 -11   2   9       65.01       74.03     11.02 o 
 -10   2   9       49.64       53.51      8.92 o 
  -9   2   9      184.75      180.40      9.90 o 
  -8   2   9      141.38      149.69     11.08 o 
  -7   2   9       37.06       43.00     13.97 o 
  -6   2   9      414.89      402.05     16.59 o 
  -5   2   9       28.30       39.89      7.80 o 
  -4   2   9       19.49       26.91      5.04 o 
  -3   2   9      172.70      167.90      8.59 o 
  -2   2   9      302.12      281.76     16.49 o 
  -1   2   9        1.67       -3.67      3.67 o 
   0   2   9        0.95       10.85      8.65 o 
   1   2   9      487.49      479.57     15.53 o 
   2   2   9       11.61       17.76      7.47 o 
   3   2   9      121.87       87.44     10.36 o 
   4   2   9      423.17      378.46     15.01 o 
   5   2   9       42.31       44.14     12.85 o 
   6   2   9        0.16        4.21     19.54 o 
   7   2   9        8.00       -7.40      7.40 o 
 -11   3   9       15.36        8.39      9.05 o 
 -10   3   9       32.25       13.51     11.80 o 
  -9   3   9       55.86       45.51      5.70 o 
  -8   3   9       25.74       41.77      4.66 o 
  -7   3   9      217.43      202.03     11.21 o 
  -6   3   9        4.37        6.29      7.93 o 
  -5   3   9      171.19      159.09     28.78 o 
  -4   3   9      448.51      472.57     10.21 o 
  -3   3   9      215.62      210.08     22.87 o 
  -2   3   9        3.79        8.84      8.61 o 
  -1   3   9      122.95       94.93      6.18 o 
   0   3   9      124.07      124.90     16.20 o 
   1   3   9       73.05       79.81     19.60 o 
   2   3   9      363.49      429.77     20.19 o 
   3   3   9      237.77      278.93     27.54 o 
   4   3   9      109.66       95.32      9.06 o 
   5   3   9      158.87      113.95     15.28 o 
   6   3   9      311.76      323.58     47.67 o 
 -10   4   9      508.29      476.15     19.40 o 
  -9   4   9      861.97      926.70     82.35 o 
  -8   4   9      241.19      234.57     29.24 o 
  -7   4   9      655.67      617.73     63.86 o 
  -6   4   9       83.44       91.11     13.30 o 
  -5   4   9      442.75      420.18     25.75 o 
  -4   4   9      119.98       87.47     12.49 o 
  -3   4   9      167.91      165.00     19.68 o 
  -2   4   9     3019.27     3181.65    156.20 o 
  -1   4   9      235.29      221.78     35.01 o 
   0   4   9      140.27      138.81      8.62 o 
   1   4   9      537.52      526.23     59.60 o 
   2   4   9       46.00       43.18     24.13 o 
   3   4   9       67.00       50.19     19.28 o 
   4   4   9      166.85      212.92     27.41 o 
   5   4   9      793.05      762.32     27.45 o 
   6   4   9      100.08       82.08     14.42 o 
 -10   5   9      614.60      632.35     23.17 o 
  -9   5   9      948.91      972.57     37.24 o 
  -8   5   9      326.07      358.20     53.77 o 
  -7   5   9       63.33       73.40     20.46 o 
  -6   5   9       59.20       67.33     10.46 o 
  -5   5   9      116.29      106.33      6.03 o 
  -4   5   9      505.19      552.48     13.83 o 
  -3   5   9      110.66      123.60     13.21 o 
  -2   5   9      113.23      122.33     13.14 o 
  -1   5   9     1950.75     2057.09     51.40 o 
   0   5   9       44.58       74.43     20.59 o 
   1   5   9       88.52      105.50     27.93 o 
   2   5   9      119.41      115.21     12.06 o 
   3   5   9      172.57      177.74     13.11 o 
   4   5   9       60.10       80.76     23.18 o 
   5   5   9       73.99       48.78     10.23 o 
  -9   6   9      674.65      651.21    100.38 o 
  -8   6   9       84.98      112.01     15.47 o 
  -7   6   9        8.28       11.55      9.64 o 
  -6   6   9     1483.58     1532.55    208.11 o 
  -5   6   9      844.48      851.74     53.48 o 
  -4   6   9      927.12      919.11     25.66 o 
  -3   6   9       26.96       28.54      8.03 o 
  -2   6   9     1123.49     1110.09     36.22 o 
  -1   6   9        0.47        0.18     13.57 o 
   0   6   9      138.56      173.64      9.27 o 
   1   6   9     1912.34     2076.49    110.94 o 
   2   6   9      253.45      218.54     10.89 o 
   3   6   9        0.43       -6.95      6.95 o 
   4   6   9      562.05      507.84     33.77 o 
  -8   7   9      140.15      140.15     10.28 o 
  -7   7   9     1539.91     1550.56     74.09 o 
  -6   7   9      647.71      628.15     23.69 o 
  -5   7   9      219.88      224.19     18.69 o 
  -4   7   9     1288.94     1257.19     59.40 o 
  -3   7   9       71.69       82.79      9.64 o 
  -2   7   9       31.15        9.77     22.56 o 
  -1   7   9      510.48      542.53     21.29 o 
   0   7   9       90.38      136.42     23.93 o 
   1   7   9       29.93       20.58      6.14 o 
   2   7   9      547.17      515.18     26.29 o 
   3   7   9      958.87     1003.64     44.32 o 
  -6   8   9      276.46      296.76     19.01 o 
  -5   8   9      952.08      978.40     47.47 o 
  -4   8   9       37.75        8.79     11.54 o 
  -3   8   9      437.17      491.76     26.10 o 
  -2   8   9     2376.83     2533.26    114.35 o 
  -1   8   9       43.48       47.66      7.45 o 
   0   8   9      108.49      122.31     51.60 o 
   1   8   9     1317.66     1338.05     68.58 o 
   2   8   9       23.95       20.81      7.17 o 
  -2   9   9       83.71      103.47     12.46 o 
  -9   0  10      596.65      573.98     29.51 o 
  -8   0  10      172.05      169.16     13.51 o 
  -7   0  10        4.17        7.61      8.39 o 
  -6   0  10      368.19      364.03     20.85 o 
  -5   0  10     2801.27     2888.90    127.20 o 
  -4   0  10      433.92      471.95     24.78 o 
  -3   0  10      297.73      367.70     20.98 o 
  -2   0  10     1144.16     1275.55     59.54 o 
  -1   0  10      379.57      411.63     24.13 o 
   0   0  10      474.66      464.65     37.90 o 
   1   0  10      107.51       88.78     10.10 o 
   2   0  10      128.05      117.37     11.15 o 
   3   0  10      519.59      435.76     24.39 o 
   4   0  10      355.38      280.10     18.49 o 
  -9   1  10      158.41      168.11     22.29 o 
  -8   1  10        6.75        7.76      5.54 o 
  -7   1  10     1492.46     1468.74     64.98 o 
  -6   1  10      467.27      465.93     60.19 o 
  -5   1  10      164.06      157.49     12.85 o 
  -4   1  10      668.76      722.68     35.08 o 
  -3   1  10      832.15      832.35     47.93 o 
  -2   1  10       82.62       93.49     10.95 o 
  -1   1  10       10.44       20.26     11.02 o 
   0   1  10     1459.45     1547.45     51.26 o 
   1   1  10      177.07      178.15     15.72 o 
   2   1  10      186.60      191.91     11.45 o 
   3   1  10      691.69      715.92     26.52 o 
   4   1  10       67.06       83.16      8.61 o 
  -9   2  10      478.81      457.50     49.70 o 
  -8   2  10     1743.77     1790.16     78.62 o 
  -7   2  10       41.44       40.00      5.31 o 
  -6   2  10      165.20      176.55     42.42 o 
  -5   2  10      999.18     1002.86     31.73 o 
  -4   2  10       73.02       90.74     17.38 o 
  -3   2  10      546.85      501.93     16.52 o 
  -2   2  10      532.87      589.38     58.09 o 
  -1   2  10     1599.12     1597.41     52.77 o 
   0   2  10      545.84      560.77     20.96 o 
   1   2  10     1013.90     1074.60     39.47 o 
   2   2  10      536.65      599.28     23.27 o 
   3   2  10      228.04      227.95     12.51 o 
   4   2  10       30.08        6.22      5.86 o 
  -8   3  10       76.70       80.74      9.18 o 
  -7   3  10      823.36      785.02     62.88 o 
  -6   3  10      410.47      427.12     24.98 o 
  -5   3  10      784.27      810.53     52.27 o 
  -4   3  10      894.38      867.33     37.00 o 
  -3   3  10      349.06      381.83     15.34 o 
  -2   3  10      601.61      590.42     35.28 o 
  -1   3  10        0.41       16.11     12.92 o 
   0   3  10      360.02      380.88     15.48 o 
   1   3  10       58.07       71.75      8.02 o 
   2   3  10      241.68      260.89     10.02 o 
   3   3  10      423.09      470.32     18.96 o 
  -8   4  10      203.09      192.91     11.16 o 
  -7   4  10       53.80       57.52     11.93 o 
  -6   4  10      149.59      128.50     13.72 o 
  -5   4  10      870.76      852.75     27.20 o 
  -4   4  10      361.94      406.14     27.47 o 
  -2   4  10      584.04      617.87     62.49 o 
  -1   4  10      171.29      168.87     10.43 o 
   0   4  10      102.20       84.17      8.46 o 
   1   4  10       76.09      107.76      8.52 o 
   2   4  10       68.19       74.50      8.44 o 
   3   4  10      600.09      554.61     37.44 o 
  -7   5  10      310.85      316.35     47.93 o 
  -6   5  10      975.55      969.31     82.81 o 
  -5   5  10        7.51       15.93      8.24 o 
  -4   5  10      637.11      644.02     54.42 o 
  -3   5  10       38.48       50.08     18.49 o 
  -2   5  10       41.44       37.61      6.47 o 
  -1   5  10       51.80       47.27     10.03 o 
   0   5  10      805.78      819.25     30.54 o 
   1   5  10      337.68      371.28     16.04 o 
   2   5  10       27.43       41.05     11.15 o 
  -5   6  10      161.76      149.62     14.95 o 
  -4   6  10      179.43      152.77     13.24 o 
  -3   6  10      104.14       56.90      7.41 o 
  -2   6  10       38.50       33.27     11.61 o 
  -1   6  10       60.67       53.75      7.74 o 
   0   6  10      275.68      224.36     11.59 o 
  -4   1  11       34.38       28.65     20.06 o 
  -3   1  11       82.50      110.86      8.03 o 
  -2   1  11      100.57      117.64     15.21 o 
                                                 
